# Supplementary material for: USP11 promotes glycolysis by regulating HIF‐1α stability in hepatocellular carcinoma
Source: J Cell Mol Med. 2024 Jan 16;28(2):e18017. doi: 10.1111/jcmm.18017 (PMC10826445; doi:10.1111/jcmm.18017)
Supplement: Supplementary file 1 — Table S1 [file JCMM-28-e18017-s002.xlsx]

## Sheet: RNA-seq analysis data
Table SI. RNA-seq analysis data
Gene_ID	count_siUSP11.1	count_NC	fpkm_siUSP11.1	fpkm_NC	log2FC	PValue	FDR	name	description
ENSG00000269378	152	0	29.62	0	10.2155	1.82e-07	8.18e-06	AC022149.1	integrin beta 1 pseudogene 1
ENSG00000285816	127	0	2.24	0	9.91496	2.73e-07	1.13e-05	AP000944.2	novel protein, POLA2-CDC42EP2 readthrough
ENSG00000148346	61	0	7.25	0	8.82321	0.00678558	0.0391478	LCN2	lipocalin 2 [Source:HGNC Symbol;Acc:HGNC:6526]
ENSG00000180581	36	0	50.38	0	8.12551	0.000314084	0.00372917	SRP9P1	signal recognition particle 9 pseudogene 1 [Source:HGNC Symbol;Acc:HGNC:23402]
ENSG00000177144	34	0	2.54	0	8.05863	9.57e-08	4.76e-06	NUDT4B	nudix hydrolase 4B [Source:HGNC Symbol;Acc:HGNC:18012]
ENSG00000198406	32	0	4.13	0	8.04463	0.00159052	0.0131705	BZW1P2	basic leucine zipper and W2 domains 1 pseudogene 2 [Source:HGNC Symbol;Acc:HGNC:33954]
ENSG00000275882	30.5	0	2.575	0	7.85865	0.00106274	0.00970329	IKBKGP1	inhibitor of nuclear factor kappa B kinase subunit gamma pseudogene 1 [Source:HGNC Symbol;Acc:HGNC:24455]
ENSG00000283088	28	0	1.175	0	7.78847	6.97e-11	8.24e-09	AC010487.3	novel protein, ZF816-ZF320 readthrough
ENSG00000273294	17	0	0.42	0	7.19542	0.00362458	0.0244484	C1QTNF3-AMACR	C1QTNF3-AMACR readthrough (NMD candidate) [Source:HGNC Symbol;Acc:HGNC:49198]
ENSG00000111254	15	0	0.765	0	6.90792	5.85e-07	2.15e-05	AKAP3	A-kinase anchoring protein 3 [Source:HGNC Symbol;Acc:HGNC:373]
ENSG00000270181	79	0.5	1.105	0.09	6.83922	0.00165561	0.0135992	BIVM-ERCC5	BIVM-ERCC5 readthrough [Source:HGNC Symbol;Acc:HGNC:43690]
ENSG00000261130	13	0	3.655	0	6.70041	0.000101429	0.00154939	AC140504.1	MPV17 mitochondrial inner membrane protein like [Source:NCBI gene;Acc:255027]
ENSG00000285447	10	0	0.435	0	6.43001	0.00681445	0.0392996	ZNF883	zinc finger protein 883 [Source:NCBI gene;Acc:169834]
ENSG00000283809	8.5	0	0.41	0	6.01803	0.00934383	0.0495152	AC007326.4	novel protein
ENSG00000283228	66	1	4.6	0.06	5.861	2.47e-09	2.12e-07	AC068547.1	novel transcript
ENSG00000259024	72.5	2	2.125	0.24	5.02281	3.98e-08	2.24e-06	TVP23C-CDRT4	TVP23C-CDRT4 readthrough [Source:HGNC Symbol;Acc:HGNC:42961]
ENSG00000157654	14	0.5	0.15	0.03	4.54038	0.00126819	0.0111892	PALM2-AKAP2	PALM2-AKAP2 readthrough [Source:HGNC Symbol;Acc:HGNC:33529]
ENSG00000186019	14	0.5	0.35	0.165	4.48876	0.000142355	0.00202364	AC021092.1	-
ENSG00000174028	52	3	8.52	0.41	4.06035	3.09e-05	0.000616004	FAM3C2	family with sequence similarity 3 member C2 (pseudogene) [Source:HGNC Symbol;Acc:HGNC:34501]
ENSG00000233670	30.5	2	0.63	0.04	3.83586	2.33e-08	1.44e-06	PIRT	phosphoinositide interacting regulator of transient receptor potential channels [Source:HGNC Symbol;Acc:HGNC:37239]
ENSG00000270872	28.5	2	2.655	0.17	3.72257	1.27e-05	0.000294347	SRGAP2D	SLIT-ROBO Rho GTPase activating protein 2D (pseudogene) [Source:HGNC Symbol;Acc:HGNC:43932]
ENSG00000197852	52	4	0.855	0.28	3.64765	1.64e-08	1.07e-06	INKA2	inka box actin regulator 2 [Source:HGNC Symbol;Acc:HGNC:28045]
ENSG00000106541	58	4.5	3.455	0.43	3.63822	1.91e-10	2.06e-08	AGR2	anterior gradient 2, protein disulphide isomerase family member [Source:HGNC Symbol;Acc:HGNC:328]
ENSG00000213759	12.5	1	0.5	0.04	3.47411	0.00010785	0.00163446	UGT2B11	UDP glucuronosyltransferase family 2 member B11 [Source:HGNC Symbol;Acc:HGNC:12545]
ENSG00000109181	16.5	1.5	0.72	0.065	3.33103	8.09e-05	0.00131729	UGT2B10	UDP glucuronosyltransferase family 2 member B10 [Source:HGNC Symbol;Acc:HGNC:12544]
ENSG00000133019	34.5	3.5	0.97	0.085	3.24241	4.98e-08	2.73e-06	CHRM3	cholinergic receptor muscarinic 3 [Source:HGNC Symbol;Acc:HGNC:1952]
ENSG00000165376	126	15	3.505	0.365	3.10097	1.65e-06	5.27e-05	CLDN2	claudin 2 [Source:HGNC Symbol;Acc:HGNC:2041]
ENSG00000080224	14	1.5	0.565	0.075	3.09535	0.000121575	0.00178776	EPHA6	EPH receptor A6 [Source:HGNC Symbol;Acc:HGNC:19296]
ENSG00000261761	49	6	1.965	0.21	2.99248	3.82e-08	2.17e-06	LINC02616	long intergenic non-protein coding RNA 2616 [Source:HGNC Symbol;Acc:HGNC:54078]
ENSG00000136286	76	9.5	1.865	0.2	2.98067	5.91e-08	3.17e-06	MYO1G	myosin IG [Source:HGNC Symbol;Acc:HGNC:13880]
ENSG00000278616	15.5	2	0.515	0.06	2.86999	0.000976358	0.00912853	BEND3P3	BEN domain containing 3 pseudogene 3 [Source:HGNC Symbol;Acc:HGNC:45016]
ENSG00000277758	46.5	7	0.735	0.09	2.74949	8.44e-05	0.00136566	FO681492.1	synaptotagmin-15 [Source:NCBI gene;Acc:102724488]
ENSG00000112337	20.5	3	0.66	0.095	2.70425	3.43e-05	0.000667365	SLC17A2	solute carrier family 17 member 2 [Source:HGNC Symbol;Acc:HGNC:10930]
ENSG00000164588	59	9	0.92	0.135	2.67959	1.87e-07	8.36e-06	HCN1	hyperpolarization activated cyclic nucleotide gated potassium channel 1 [Source:HGNC Symbol;Acc:HGNC:4845]
ENSG00000079689	129	20.5	8.4	1.15	2.64603	1.19e-11	1.63e-09	SCGN	secretagogin, EF-hand calcium binding protein [Source:HGNC Symbol;Acc:HGNC:16941]
ENSG00000257390	41.5	6.5	2.1	0.605	2.64081	0.000326839	0.00383905	AC023055.1	novel protein
ENSG00000247151	19	3	1.71	0.15	2.59205	0.000337003	0.00393071	CSTF3-DT	CSTF3 divergent transcript [Source:HGNC Symbol;Acc:HGNC:27882]
ENSG00000110777	93	15	4.085	0.55	2.58471	3.7e-10	3.67e-08	POU2AF1	POU class 2 associating factor 1 [Source:HGNC Symbol;Acc:HGNC:9211]
ENSG00000074527	221.5	37.5	5.065	0.815	2.53111	2.45e-13	4.95e-11	NTN4	netrin 4 [Source:HGNC Symbol;Acc:HGNC:13658]
ENSG00000137491	148	25	3.045	0.985	2.52529	1.04e-07	5.08e-06	SLCO2B1	solute carrier organic anion transporter family member 2B1 [Source:HGNC Symbol;Acc:HGNC:10962]
ENSG00000109193	165.5	28.5	8.5	1.295	2.5045	1.32e-12	2.27e-10	SULT1E1	sulfotransferase family 1E member 1 [Source:HGNC Symbol;Acc:HGNC:11377]
ENSG00000229155	15	2.5	2.285	0.34	2.50243	0.000995002	0.00924094	LINC02038	long intergenic non-protein coding RNA 2038 [Source:HGNC Symbol;Acc:HGNC:52878]
ENSG00000185008	136	25	2.99	0.75	2.45071	1.03e-08	7.27e-07	ROBO2	roundabout guidance receptor 2 [Source:HGNC Symbol;Acc:HGNC:10250]
ENSG00000233058	22.5	4	0.675	0.11	2.43356	0.000340083	0.00395827	LINC00884	long intergenic non-protein coding RNA 884 [Source:HGNC Symbol;Acc:HGNC:48570]
ENSG00000258101	22	4	1.335	0.215	2.41549	0.000642353	0.00653031	AC010173.1	novel transcript, antisense to TUBA1C
ENSG00000276791	80	15	1.96	0.335	2.39061	2.18e-07	9.34e-06	AC092117.1	novel transcript
ENSG00000196620	43	8	1.725	0.295	2.38918	7.27e-07	2.58e-05	UGT2B15	UDP glucuronosyltransferase family 2 member B15 [Source:HGNC Symbol;Acc:HGNC:12546]
ENSG00000153531	159.5	30.5	7.765	1.245	2.36692	1.03e-13	2.2e-11	ADPRHL1	ADP-ribosylhydrolase like 1 [Source:HGNC Symbol;Acc:HGNC:21303]
ENSG00000278834	44.5	8.5	2.78	0.48	2.3577	1.06e-06	3.6e-05	AC073508.3	novel transcript, antisense to SMARCE1
ENSG00000135318	1751.5	330.5	40.245	7.57	2.35653	3.06e-09	2.53e-07	NT5E	5'-nucleotidase ecto [Source:HGNC Symbol;Acc:HGNC:8021]
ENSG00000272143	18.5	3.5	1.62	0.275	2.33509	0.000714516	0.00709524	FGF14-AS2	FGF14 antisense RNA 2 [Source:HGNC Symbol;Acc:HGNC:44368]
ENSG00000280161	18	3.5	1.78	0.31	2.30499	0.000558265	0.00590254	AC022413.1	TEC
ENSG00000268120	44	8.5	7.56	1.33	2.28721	0.00244118	0.0181574	AC010336.3	novel transcript
ENSG00000249853	84	17.5	1.705	0.315	2.25726	7.57e-09	5.56e-07	HS3ST5	heparan sulfate-glucosamine 3-sulfotransferase 5 [Source:HGNC Symbol;Acc:HGNC:19419]
ENSG00000272848	17.5	3.5	0.335	0.06	2.24916	0.00125885	0.0111196	AL135910.1	novel transcript
ENSG00000248592	63	13	2.53	0.17	2.2321	0.000149723	0.00211458	TMEM110-MUSTN1	TMEM110-MUSTN1 readthrough [Source:HGNC Symbol;Acc:HGNC:38834]
ENSG00000102230	28.5	6	0.465	0.155	2.21689	0.000218675	0.00282584	PCYT1B	phosphate cytidylyltransferase 1, choline, beta [Source:HGNC Symbol;Acc:HGNC:8755]
ENSG00000221990	99	21	5.315	1.03	2.21398	2.42e-08	1.48e-06	EXOC3-AS1	EXOC3 antisense RNA 1 [Source:HGNC Symbol;Acc:HGNC:25175]
ENSG00000263142	63.5	13.5	1.045	0.2	2.21207	9.84e-07	3.41e-05	LRRC37A17P	leucine rich repeat containing 37 member A17, pseudogene [Source:HGNC Symbol;Acc:HGNC:48365]
ENSG00000229376	31.5	6.5	1.055	0.21	2.20893	0.000978439	0.00914242	CICP3	capicua transcriptional repressor pseudogene 3 [Source:HGNC Symbol;Acc:HGNC:37742]
ENSG00000267221	14.5	3	0.3	0.055	2.19473	0.0065579	0.038222	C17orf113	chromosome 17 open reading frame 113 [Source:HGNC Symbol;Acc:HGNC:53437]
ENSG00000223459	68.5	15	2.48	0.485	2.17428	0.000288137	0.00348306	TCAF1P1	TRPM8 channel associated factor 1 pseudogene 1 [Source:HGNC Symbol;Acc:HGNC:33604]
ENSG00000144285	77	16.5	1.48	0.3	2.16559	2.91e-05	0.000588792	SCN1A	sodium voltage-gated channel alpha subunit 1 [Source:HGNC Symbol;Acc:HGNC:10585]
ENSG00000276278	52.5	11.5	3.9	0.76	2.16485	9.33e-05	0.00145771	AC048382.6	novel transcript, antisense to ZSCAN2
ENSG00000241506	92	20	6.245	1.23	2.16365	0.000661089	0.00666823	PSMC1P1	proteasome 26S subunit, ATPase 1 pseudogene 1 [Source:HGNC Symbol;Acc:HGNC:30147]
ENSG00000147082	14	3	0.62	0.21	2.15135	0.00334948	0.0229901	CCNB3	cyclin B3 [Source:HGNC Symbol;Acc:HGNC:18709]
ENSG00000080493	1271.5	292.5	13.46	2.965	2.12974	3.45e-15	9.14e-13	SLC4A4	solute carrier family 4 member 4 [Source:HGNC Symbol;Acc:HGNC:11030]
ENSG00000147804	115.5	26.5	10.16	2.175	2.11714	1.07e-08	7.47e-07	SLC39A4	solute carrier family 39 member 4 [Source:HGNC Symbol;Acc:HGNC:17129]
ENSG00000214357	28.5	6.5	0.35	0.09	2.11026	0.000396037	0.00451371	NEURL1B	neuralized E3 ubiquitin protein ligase 1B [Source:HGNC Symbol;Acc:HGNC:35422]
ENSG00000137204	20	4.5	0.82	0.21	2.108	0.000382115	0.00437452	SLC22A7	solute carrier family 22 member 7 [Source:HGNC Symbol;Acc:HGNC:10971]
ENSG00000260219	55	12.5	5.355	1.085	2.10672	1.68e-06	5.37e-05	AC106782.2	-
ENSG00000177694	22	5	0.845	0.35	2.10134	0.00134744	0.0116606	NAALADL2	N-acetylated alpha-linked acidic dipeptidase like 2 [Source:HGNC Symbol;Acc:HGNC:23219]
ENSG00000163638	773.5	178.5	19.185	5.21	2.09268	1.22e-09	1.11e-07	ADAMTS9	ADAM metallopeptidase with thrombospondin type 1 motif 9 [Source:HGNC Symbol;Acc:HGNC:13202]
ENSG00000170961	99.5	23.5	1.855	0.4	2.0632	0.000640329	0.00651447	HAS2	hyaluronan synthase 2 [Source:HGNC Symbol;Acc:HGNC:4819]
ENSG00000010379	19	4.5	1.23	0.465	2.05969	0.0049032	0.0307241	SLC6A13	solute carrier family 6 member 13 [Source:HGNC Symbol;Acc:HGNC:11046]
ENSG00000049130	304	74	4.405	0.97	2.0501	2.36e-07	9.98e-06	KITLG	KIT ligand [Source:HGNC Symbol;Acc:HGNC:6343]
ENSG00000223776	38	9	2.31	0.5	2.02105	0.000157695	0.00219686	LGALS8-AS1	LGALS8 antisense RNA 1 [Source:HGNC Symbol;Acc:HGNC:40340]
ENSG00000148123	41	10	1.45	0.33	2.00969	9.04e-05	0.00142703	PLPPR1	phospholipid phosphatase related 1 [Source:HGNC Symbol;Acc:HGNC:25993]
ENSG00000261795	14.5	3.5	0.355	0.08	1.98165	0.00946442	0.0499648	AC093627.7	novel transcript
ENSG00000160963	197	51	5.21	1.23	1.9288	3.67e-12	5.75e-10	COL26A1	collagen type XXVI alpha 1 chain [Source:HGNC Symbol;Acc:HGNC:18038]
ENSG00000205730	191.5	49.5	2.055	0.475	1.91305	6.59e-08	3.44e-06	ITPRIPL2	ITPRIP like 2 [Source:HGNC Symbol;Acc:HGNC:27257]
ENSG00000041515	42.5	11	0.475	0.115	1.90506	0.000214508	0.00278136	MYO16	myosin XVI [Source:HGNC Symbol;Acc:HGNC:29822]
ENSG00000196167	62.5	16.5	4.33	0.255	1.8985	1.07e-06	3.62e-05	COLCA1	colorectal cancer associated 1 [Source:HGNC Symbol;Acc:HGNC:33789]
ENSG00000109205	189.5	50.5	17.885	3.97	1.88669	4.81e-07	1.81e-05	ODAM	odontogenic, ameloblast associated [Source:HGNC Symbol;Acc:HGNC:26043]
ENSG00000187134	24.5	6.5	1.935	0.305	1.8863	0.00428949	0.0277237	AKR1C1	aldo-keto reductase family 1 member C1 [Source:HGNC Symbol;Acc:HGNC:384]
ENSG00000226200	58	15.5	0.355	0.085	1.88425	3.24e-06	9.47e-05	SGMS1-AS1	SGMS1 antisense RNA 1 [Source:HGNC Symbol;Acc:HGNC:49683]
ENSG00000264920	26.5	7	3.735	0.335	1.87857	0.004256	0.0275455	AC018521.5	-
ENSG00000271092	17	4.5	0.99	0.24	1.86183	0.00926391	0.0491429	TMEM56-RWDD3	TMEM56-RWDD3 readthrough [Source:HGNC Symbol;Acc:HGNC:49388]
ENSG00000140807	1048	290	16.59	4.475	1.85501	1.64e-15	4.84e-13	NKD1	naked cuticle homolog 1 [Source:HGNC Symbol;Acc:HGNC:17045]
ENSG00000251169	40.5	11	3.4	0.83	1.84255	0.000146355	0.00207082	LINC01843	long intergenic non-protein coding RNA 1843 [Source:HGNC Symbol;Acc:HGNC:52659]
ENSG00000254614	97.5	27	5.07	1.26	1.84018	2.37e-08	1.46e-06	AP003068.2	-
ENSG00000273702	34.5	9.5	2.79	0.69	1.83584	0.00157399	0.013097	AC091271.1	novel transcript
ENSG00000135220	231.5	64	6.25	1.565	1.83284	1.5e-08	9.86e-07	UGT2A3	UDP glucuronosyltransferase family 2 member A3 [Source:HGNC Symbol;Acc:HGNC:28528]
ENSG00000153993	220.5	61.5	3.095	0.865	1.82579	8.09e-10	7.48e-08	SEMA3D	semaphorin 3D [Source:HGNC Symbol;Acc:HGNC:10726]
ENSG00000184923	61	17.5	1.405	0.35	1.81292	2.18e-05	0.000462447	NUTM2A	NUT family member 2A [Source:HGNC Symbol;Acc:HGNC:23438]
ENSG00000164125	137	38.5	2.215	0.575	1.80993	1.81e-09	1.58e-07	FAM198B	family with sequence similarity 198 member B [Source:HGNC Symbol;Acc:HGNC:25312]
ENSG00000129167	28.5	8	0.49	0.195	1.80614	0.000271734	0.00332668	TPH1	tryptophan hydroxylase 1 [Source:HGNC Symbol;Acc:HGNC:12008]
ENSG00000116329	18	5	0.27	0.07	1.8029	0.00552511	0.0335769	OPRD1	opioid receptor delta 1 [Source:HGNC Symbol;Acc:HGNC:8153]
ENSG00000226690	30	8.5	1.875	0.405	1.79964	0.00083331	0.00801063	AC013470.2	-
ENSG00000113790	327	92	6.835	2.015	1.7939	1.29e-13	2.69e-11	EHHADH	enoyl-CoA hydratase and 3-hydroxyacyl CoA dehydrogenase [Source:HGNC Symbol;Acc:HGNC:3247]
ENSG00000250091	31.5	9	0.41	0.105	1.79212	0.00022582	0.0028914	DNAH10OS	dynein axonemal heavy chain 10 opposite strand [Source:HGNC Symbol;Acc:HGNC:37121]
ENSG00000276547	350.5	100.5	6.35	1.735	1.78959	3.9e-07	1.51e-05	PCDHGB5	protocadherin gamma subfamily B, 5 [Source:HGNC Symbol;Acc:HGNC:8712]
ENSG00000266208	115	33	4.57	1.18	1.78772	2.46e-08	1.5e-06	AC080112.1	novel transcript, antisense to GJD3
ENSG00000053328	41	12	3.45	0.865	1.77984	0.00182977	0.0147576	METTL24	methyltransferase like 24 [Source:HGNC Symbol;Acc:HGNC:21566]
ENSG00000172748	69	19.5	3.86	0.865	1.77956	6.88e-05	0.00115573	ZNF596	zinc finger protein 596 [Source:HGNC Symbol;Acc:HGNC:27268]
ENSG00000155629	947	270.5	15.115	4.02	1.77907	0.000157393	0.00219464	PIK3AP1	phosphoinositide-3-kinase adaptor protein 1 [Source:HGNC Symbol;Acc:HGNC:30034]
ENSG00000213888	84	24.5	3.64	1.19	1.77492	1.83e-06	5.76e-05	LINC01521	long intergenic non-protein coding RNA 1521 [Source:HGNC Symbol;Acc:HGNC:26029]
ENSG00000186212	114.5	32.5	2.785	0.735	1.76901	4.39e-05	0.000812454	SOWAHB	sosondowah ankyrin repeat domain family member B [Source:HGNC Symbol;Acc:HGNC:32958]
ENSG00000152779	41	12	0.695	0.18	1.76024	0.00137672	0.0118207	SLC16A12	solute carrier family 16 member 12 [Source:HGNC Symbol;Acc:HGNC:23094]
ENSG00000146674	5066.5	1473.5	183.52	47.87	1.75385	4.14e-25	6.35e-22	IGFBP3	insulin like growth factor binding protein 3 [Source:HGNC Symbol;Acc:HGNC:5472]
ENSG00000172318	384	112.5	5.815	1.565	1.7519	5.98e-14	1.29e-11	B3GALT1	beta-1,3-galactosyltransferase 1 [Source:HGNC Symbol;Acc:HGNC:916]
ENSG00000172403	42	12.5	0.455	0.115	1.74635	0.000462211	0.00512336	SYNPO2	synaptopodin 2 [Source:HGNC Symbol;Acc:HGNC:17732]
ENSG00000115423	72	21	0.475	0.74	1.74173	0.000195868	0.00259221	DNAH6	dynein axonemal heavy chain 6 [Source:HGNC Symbol;Acc:HGNC:2951]
ENSG00000126733	47	14	1.32	0.34	1.73664	0.000120476	0.00177499	DACH2	dachshund family transcription factor 2 [Source:HGNC Symbol;Acc:HGNC:16814]
ENSG00000179674	28	8.5	2.01	0.54	1.72096	0.00787042	0.0435579	ARL14	ADP ribosylation factor like GTPase 14 [Source:HGNC Symbol;Acc:HGNC:22974]
ENSG00000248771	85	26	6.6	1.415	1.71525	9.49e-05	0.00147163	SMIM31	small integral membrane protein 31 [Source:HGNC Symbol;Acc:HGNC:49638]
ENSG00000143867	254	77.5	10.085	2.87	1.71071	6.16e-09	4.64e-07	OSR1	odd-skipped related transciption factor 1 [Source:HGNC Symbol;Acc:HGNC:8111]
ENSG00000179958	144.5	44	11.005	3.075	1.6942	4.78e-07	1.8e-05	DCTPP1	dCTP pyrophosphatase 1 [Source:HGNC Symbol;Acc:HGNC:28777]
ENSG00000198756	283	87	4.835	1.715	1.68948	1.64e-11	2.18e-09	COLGALT2	collagen beta(1-O)galactosyltransferase 2 [Source:HGNC Symbol;Acc:HGNC:16790]
ENSG00000280734	38	11.5	2.335	0.7	1.68491	0.00142186	0.0121202	LINC01232	long intergenic non-protein coding RNA 1232 [Source:HGNC Symbol;Acc:HGNC:49755]
ENSG00000232063	42.5	13	1.63	0.455	1.68345	0.00037702	0.00432264	AL691447.2	-
ENSG00000185963	859	266.5	13.7	3.885	1.67477	3.78e-19	2.32e-16	BICD2	BICD cargo adaptor 2 [Source:HGNC Symbol;Acc:HGNC:17208]
ENSG00000246090	26	8	1.495	0.265	1.67072	0.00441107	0.0283461	AP002026.1	-
ENSG00000169908	656.5	207.5	32.425	9.37	1.66984	8.03e-13	1.45e-10	TM4SF1	transmembrane 4 L six family member 1 [Source:HGNC Symbol;Acc:HGNC:11853]
ENSG00000179195	2342.5	727	45.525	13.94	1.66783	1.59e-23	1.36e-20	ZNF664	zinc finger protein 664 [Source:HGNC Symbol;Acc:HGNC:25406]
ENSG00000214562	54.5	17	2.42	0.69	1.6659	2.52e-05	0.000520752	NUTM2D	NUT family member 2D [Source:HGNC Symbol;Acc:HGNC:23447]
ENSG00000088543	26.5	8	1.22	0.505	1.66314	0.00704727	0.0402192	C3orf18	chromosome 3 open reading frame 18 [Source:HGNC Symbol;Acc:HGNC:24837]
ENSG00000254870	1055.5	342.5	43.11	12.27	1.65968	0.000215416	0.00279077	ATP6V1G2-DDX39B	ATP6V1G2-DDX39B readthrough (NMD candidate) [Source:HGNC Symbol;Acc:HGNC:41999]
ENSG00000174804	309	96.5	3.17	0.91	1.65766	2.5e-09	2.13e-07	FZD4	frizzled class receptor 4 [Source:HGNC Symbol;Acc:HGNC:4042]
ENSG00000230513	43	13.5	2.885	0.74	1.65112	0.000126235	0.00184216	THAP7-AS1	THAP7 antisense RNA 1 [Source:HGNC Symbol;Acc:HGNC:41013]
ENSG00000152763	22.5	7	0.87	0.43	1.6485	0.00257488	0.0188558	WDR78	WD repeat domain 78 [Source:HGNC Symbol;Acc:HGNC:26252]
ENSG00000268592	46	14.5	3.43	0.955	1.64593	0.00203233	0.0158886	RAET1E-AS1	RAET1E antisense RNA 1 [Source:NCBI gene;Acc:100652739]
ENSG00000247595	19	6	3.565	1.84	1.63995	0.00872209	0.0469336	SPTY2D1OS	SPTY2D1 opposite strand [Source:HGNC Symbol;Acc:HGNC:44122]
ENSG00000157613	52	16.5	1.585	0.56	1.63985	0.00135964	0.0117068	CREB3L1	cAMP responsive element binding protein 3 like 1 [Source:HGNC Symbol;Acc:HGNC:18856]
ENSG00000040731	121	38.5	4.935	1.545	1.63711	5.15e-06	0.000141239	CDH10	cadherin 10 [Source:HGNC Symbol;Acc:HGNC:1749]
ENSG00000138757	1665.5	533	36.9	11.215	1.63627	5.85e-13	1.09e-10	G3BP2	G3BP stress granule assembly factor 2 [Source:HGNC Symbol;Acc:HGNC:30291]
ENSG00000189431	121	38.5	3.93	1.15	1.62714	7.37e-05	0.0012264	RASSF10	Ras association domain family member 10 [Source:HGNC Symbol;Acc:HGNC:33984]
ENSG00000248098	624.5	195.5	28.34	9.94	1.62397	5.78e-08	3.12e-06	BCKDHA	branched chain keto acid dehydrogenase E1, alpha polypeptide [Source:HGNC Symbol;Acc:HGNC:986]
ENSG00000109906	50.5	16	2.13	0.695	1.62113	0.000262105	0.00325553	ZBTB16	zinc finger and BTB domain containing 16 [Source:HGNC Symbol;Acc:HGNC:12930]
ENSG00000278909	63	20.5	1.5	0.44	1.61267	0.000463104	0.00512956	AC007608.4	novel transcript
ENSG00000188167	25	8	0.51	0.145	1.60786	0.005812	0.0350042	TMPPE	transmembrane protein with metallophosphoesterase domain [Source:HGNC Symbol;Acc:HGNC:33865]
ENSG00000109265	386.5	125.5	8.27	2.56	1.60517	4.51e-08	2.5e-06	KIAA1211	KIAA1211 [Source:HGNC Symbol;Acc:HGNC:29219]
ENSG00000175311	159	52.5	2.875	0.855	1.60285	1.46e-05	0.00033174	ANKS4B	ankyrin repeat and sterile alpha motif domain containing 4B [Source:HGNC Symbol;Acc:HGNC:26795]
ENSG00000187013	72.5	23.5	4.15	1.215	1.60266	0.000110581	0.00166272	C17orf82	chromosome 17 open reading frame 82 [Source:HGNC Symbol;Acc:HGNC:32699]
ENSG00000205181	54	17.5	0.68	0.205	1.60105	0.000161346	0.00224162	LINC00654	long intergenic non-protein coding RNA 654 [Source:HGNC Symbol;Acc:HGNC:27154]
ENSG00000058091	337.5	110.5	5.305	1.705	1.59372	1.13e-12	1.99e-10	CDK14	cyclin dependent kinase 14 [Source:HGNC Symbol;Acc:HGNC:8883]
ENSG00000280623	69	22.5	1.945	0.815	1.59331	2.43e-05	0.000504468	PCAT14	prostate cancer associated transcript 14 [Source:HGNC Symbol;Acc:HGNC:48977]
ENSG00000135835	37	12	0.56	0.085	1.58659	0.00132323	0.011516	KIAA1614	KIAA1614 [Source:HGNC Symbol;Acc:HGNC:29327]
ENSG00000114670	71.5	23.5	2.555	1.51	1.57864	0.00057708	0.00601677	NEK11	NIMA related kinase 11 [Source:HGNC Symbol;Acc:HGNC:18593]
ENSG00000198890	636.5	212	20.075	5.965	1.57529	5.06e-17	1.99e-14	PRMT6	protein arginine methyltransferase 6 [Source:HGNC Symbol;Acc:HGNC:18241]
ENSG00000069702	187.5	61	2.36	0.675	1.57046	1.05e-05	0.000251802	TGFBR3	transforming growth factor beta receptor 3 [Source:HGNC Symbol;Acc:HGNC:11774]
ENSG00000158887	94.5	31.5	4.705	1.32	1.56308	1.17e-06	3.92e-05	MPZ	myelin protein zero [Source:HGNC Symbol;Acc:HGNC:7225]
ENSG00000266709	19.5	6.5	1.025	0.305	1.56228	0.0085066	0.0460809	AC005224.4	-
ENSG00000270959	88.5	29.5	2.485	0.765	1.5558	1.07e-05	0.000257366	LPP-AS2	LPP antisense RNA 2 [Source:HGNC Symbol;Acc:HGNC:27952]
ENSG00000177854	92	30.5	5.065	1.575	1.55547	9.57e-05	0.00148006	TMEM187	transmembrane protein 187 [Source:HGNC Symbol;Acc:HGNC:13705]
ENSG00000184305	41.5	14	2.405	1.165	1.54783	0.00171973	0.0140186	CCSER1	coiled-coil serine rich protein 1 [Source:HGNC Symbol;Acc:HGNC:29349]
ENSG00000144278	260	89	5.925	1.69	1.5352	5.35e-10	5.16e-08	GALNT13	polypeptide N-acetylgalactosaminyltransferase 13 [Source:HGNC Symbol;Acc:HGNC:23242]
ENSG00000241635	52	17.5	1.775	0.535	1.53313	0.000538452	0.00572459	UGT1A1	UDP glucuronosyltransferase family 1 member A1 [Source:HGNC Symbol;Acc:HGNC:12530]
ENSG00000125266	514.5	178	9.38	3.065	1.53054	1.71e-05	0.000375423	EFNB2	ephrin B2 [Source:HGNC Symbol;Acc:HGNC:3227]
ENSG00000127324	244.5	83.5	18.585	6.44	1.53032	3.37e-10	3.4e-08	TSPAN8	tetraspanin 8 [Source:HGNC Symbol;Acc:HGNC:11855]
ENSG00000169105	563.5	192.5	20.51	6.49	1.52927	1.92e-18	9.51e-16	CHST14	carbohydrate sulfotransferase 14 [Source:HGNC Symbol;Acc:HGNC:24464]
ENSG00000099953	430.5	145.5	16.62	5.495	1.528	4.23e-09	3.38e-07	MMP11	matrix metallopeptidase 11 [Source:HGNC Symbol;Acc:HGNC:7157]
ENSG00000167460	4252.5	1464	144.095	49.63	1.52682	3.2e-18	1.49e-15	TPM4	tropomyosin 4 [Source:HGNC Symbol;Acc:HGNC:12013]
ENSG00000235655	345.5	124	142.24	39.635	1.51151	0.00221095	0.0168784	H3F3AP4	H3 histone, family 3A, pseudogene 4 [Source:HGNC Symbol;Acc:HGNC:42980]
ENSG00000275765	34.5	12	5.18	1.55	1.50366	0.00130952	0.0114226	AC091982.3	-
ENSG00000090382	1918	660	108.285	34.39	1.50185	0.0017095	0.0139746	LYZ	lysozyme [Source:HGNC Symbol;Acc:HGNC:6740]
ENSG00000137501	39	13.5	1.645	0.755	1.4974	0.0014753	0.0124649	SYTL2	synaptotagmin like 2 [Source:HGNC Symbol;Acc:HGNC:15585]
ENSG00000213462	216.5	75.5	7.305	2.88	1.49469	2.02e-08	1.27e-06	ERV3-1	endogenous retrovirus group 3 member 1, envelope [Source:HGNC Symbol;Acc:HGNC:3454]
ENSG00000164761	146.5	52.5	6.75	1.985	1.4904	0.00796464	0.0439042	TNFRSF11B	TNF receptor superfamily member 11b [Source:HGNC Symbol;Acc:HGNC:11909]
ENSG00000143147	1018	353.5	21.11	7.235	1.48967	6.67e-05	0.00113102	GPR161	G protein-coupled receptor 161 [Source:HGNC Symbol;Acc:HGNC:23694]
ENSG00000273888	36.5	13	1.37	0.44	1.48765	0.00819785	0.0449155	FRMD6-AS1	FRMD6 antisense RNA 1 [Source:HGNC Symbol;Acc:HGNC:20129]
ENSG00000116678	67	23.5	0.96	0.33	1.48352	9.33e-05	0.00145771	LEPR	leptin receptor [Source:HGNC Symbol;Acc:HGNC:6554]
ENSG00000100216	1006.5	359.5	50.29	15.515	1.47614	9.24e-16	2.78e-13	TOMM22	translocase of outer mitochondrial membrane 22 [Source:HGNC Symbol;Acc:HGNC:18002]
ENSG00000118971	29	10.5	0.35	0.3	1.46625	0.00911595	0.0486437	CCND2	cyclin D2 [Source:HGNC Symbol;Acc:HGNC:1583]
ENSG00000206052	63	22.5	1.065	0.945	1.46475	0.000190892	0.0025395	DOK6	docking protein 6 [Source:HGNC Symbol;Acc:HGNC:28301]
ENSG00000181826	146	52	9.495	3.055	1.4633	0.00173927	0.0141322	RELL1	RELT like 1 [Source:HGNC Symbol;Acc:HGNC:27379]
ENSG00000254258	28	10	2.59	0.83	1.45441	0.00238665	0.0178731	AC087354.1	novel transcript
ENSG00000277287	53	19	0.715	0.235	1.45163	0.000927151	0.00873528	AL109976.1	novel transcript
ENSG00000271121	92	33.5	21.5	6.56	1.44528	0.00477378	0.0300918	NUDT4P2	nudix hydrolase 4 pseudogene 2 [Source:HGNC Symbol;Acc:HGNC:18013]
ENSG00000254154	85	31	1.235	0.345	1.4441	9.27e-05	0.0014522	CRYZL2P-SEC16B	CRYZL2P-SEC16B readthrough [Source:HGNC Symbol;Acc:HGNC:53757]
ENSG00000072571	473	173.5	12.94	4.395	1.44348	7.38e-12	1.06e-09	HMMR	hyaluronan mediated motility receptor [Source:HGNC Symbol;Acc:HGNC:5012]
ENSG00000182359	40	14.5	1.8	0.51	1.43839	0.00137186	0.0117855	KBTBD3	kelch repeat and BTB domain containing 3 [Source:HGNC Symbol;Acc:HGNC:22934]
ENSG00000066230	70	25	1.035	0.375	1.43832	0.000757417	0.00743945	SLC9A3	solute carrier family 9 member A3 [Source:HGNC Symbol;Acc:HGNC:11073]
ENSG00000145335	70	25.5	5.03	2.13	1.43696	0.000192965	0.00256042	SNCA	synuclein alpha [Source:HGNC Symbol;Acc:HGNC:11138]
ENSG00000205116	45.5	16.5	12.95	3.945	1.42823	0.0015767	0.0131053	TMEM88B	transmembrane protein 88B [Source:HGNC Symbol;Acc:HGNC:37099]
ENSG00000166147	357.5	133	6.43	2.43	1.42558	1.96e-07	8.7e-06	FBN1	fibrillin 1 [Source:HGNC Symbol;Acc:HGNC:3603]
ENSG00000183784	31.5	11.5	0.91	0.31	1.4247	0.0053038	0.0325435	C9orf66	chromosome 9 open reading frame 66 [Source:HGNC Symbol;Acc:HGNC:26436]
ENSG00000078018	377.5	140	7.995	3.21	1.4246	1.14e-09	1.04e-07	MAP2	microtubule associated protein 2 [Source:HGNC Symbol;Acc:HGNC:6839]
ENSG00000139304	44.5	16.5	1.445	0.285	1.42324	0.00779844	0.0432676	PTPRQ	protein tyrosine phosphatase, receptor type Q [Source:HGNC Symbol;Acc:HGNC:9679]
ENSG00000156463	212	77.5	8.535	4.73	1.42254	2.47e-05	0.000512722	SH3RF2	SH3 domain containing ring finger 2 [Source:HGNC Symbol;Acc:HGNC:26299]
ENSG00000279692	144	54	8.245	2.755	1.41166	3e-07	1.21e-05	AC110285.7	TEC
ENSG00000119125	126	47	2.605	0.825	1.41007	1.29e-05	0.000298866	GDA	guanine deaminase [Source:HGNC Symbol;Acc:HGNC:4212]
ENSG00000172296	209.5	77	4.315	1.08	1.40387	5.06e-07	1.88e-05	SPTLC3	serine palmitoyltransferase long chain base subunit 3 [Source:HGNC Symbol;Acc:HGNC:16253]
ENSG00000164946	354.5	131.5	9.02	3.22	1.39128	2.16e-07	9.31e-06	FREM1	FRAS1 related extracellular matrix 1 [Source:HGNC Symbol;Acc:HGNC:23399]
ENSG00000270149	820	316.5	32.145	11.06	1.38456	0.00163509	0.0134654	AL591806.3	novel transcript, TSTD1 - F11R readthrough
ENSG00000261308	293.5	109.5	4.68	1.635	1.37873	1.01e-05	0.000245017	FIGNL2	fidgetin like 2 [Source:HGNC Symbol;Acc:HGNC:13287]
ENSG00000240225	200.5	76.5	7.185	1.9	1.37529	2.59e-08	1.58e-06	ZNF542P	zinc finger protein 542, pseudogene [Source:HGNC Symbol;Acc:HGNC:25393]
ENSG00000174358	1111	422.5	16.615	5.83	1.37345	1.46e-12	2.44e-10	SLC6A19	solute carrier family 6 member 19 [Source:HGNC Symbol;Acc:HGNC:27960]
ENSG00000196937	724	277.5	24.29	8.79	1.36401	4.4e-13	8.45e-11	FAM3C	family with sequence similarity 3 member C [Source:HGNC Symbol;Acc:HGNC:18664]
ENSG00000272106	97.5	37	3.955	1.385	1.36013	4.15e-05	0.000776542	AL691432.2	artifact
ENSG00000185920	232	88	3.765	1.33	1.35553	1.42e-06	4.64e-05	PTCH1	patched 1 [Source:HGNC Symbol;Acc:HGNC:9585]
ENSG00000242110	699	269.5	29.55	7.765	1.35453	7.19e-12	1.05e-09	AMACR	alpha-methylacyl-CoA racemase [Source:HGNC Symbol;Acc:HGNC:451]
ENSG00000198108	65.5	25	1.42	0.47	1.35207	0.000710446	0.00706463	CHSY3	chondroitin sulfate synthase 3 [Source:HGNC Symbol;Acc:HGNC:24293]
ENSG00000050165	396.5	151	13.19	6.03	1.34845	2.1e-07	9.1e-06	DKK3	dickkopf WNT signaling pathway inhibitor 3 [Source:HGNC Symbol;Acc:HGNC:2893]
ENSG00000104679	295.5	116	14.89	5.63	1.34696	7.78e-10	7.24e-08	R3HCC1	R3H domain and coiled-coil containing 1 [Source:HGNC Symbol;Acc:HGNC:27329]
ENSG00000182648	48.5	19	5.13	1.94	1.34517	0.00315082	0.0219427	LINC01006	long intergenic non-protein coding RNA 1006 [Source:HGNC Symbol;Acc:HGNC:48971]
ENSG00000255153	74	28.5	7.78	2.695	1.34142	0.000994504	0.00924094	TOLLIP-AS1	TOLLIP antisense RNA 1 (head to head) [Source:HGNC Symbol;Acc:HGNC:27403]
ENSG00000139874	134.5	52	2.425	0.865	1.34135	3.31e-05	0.000651504	SSTR1	somatostatin receptor 1 [Source:HGNC Symbol;Acc:HGNC:11330]
ENSG00000257702	394.5	153	15.795	5.64	1.33622	9.1e-09	6.56e-07	LBX2-AS1	LBX2 antisense RNA 1 [Source:HGNC Symbol;Acc:HGNC:25136]
ENSG00000247315	1317.5	516.5	31.105	11.16	1.33262	1.76e-16	6.28e-14	ZCCHC3	zinc finger CCHC-type containing 3 [Source:HGNC Symbol;Acc:HGNC:16230]
ENSG00000107742	1119	436.5	17.995	7.09	1.33218	5.2e-13	9.85e-11	SPOCK2	SPARC (osteonectin), cwcv and kazal like domains proteoglycan 2 [Source:HGNC Symbol;Acc:HGNC:13564]
ENSG00000169507	109	43	2.9	1.275	1.32693	6.61e-06	0.000172453	SLC38A11	solute carrier family 38 member 11 [Source:HGNC Symbol;Acc:HGNC:26836]
ENSG00000198538	201.5	79	3.88	1.58	1.32458	3.37e-07	1.33e-05	ZNF28	zinc finger protein 28 [Source:HGNC Symbol;Acc:HGNC:13073]
ENSG00000075461	145	57	3.39	1.225	1.32163	0.00127375	0.0112032	CACNG4	calcium voltage-gated channel auxiliary subunit gamma 4 [Source:HGNC Symbol;Acc:HGNC:1408]
ENSG00000262633	56	22	3.115	1.085	1.31798	0.00637353	0.0373755	AC005670.2	novel transcript
ENSG00000257379	101	40.5	5.635	2.015	1.31785	0.00512415	0.0316946	AC023509.1	novel transcript
ENSG00000240875	76	30.5	2.725	1.005	1.31078	0.00041138	0.00465059	LINC00886	long intergenic non-protein coding RNA 886 [Source:HGNC Symbol;Acc:HGNC:48572]
ENSG00000170381	55.5	22	1.41	0.69	1.30985	0.00660041	0.0383578	SEMA3E	semaphorin 3E [Source:HGNC Symbol;Acc:HGNC:10727]
ENSG00000123131	582.5	233	55.515	19.64	1.3086	3.53e-08	2.05e-06	PRDX4	peroxiredoxin 4 [Source:HGNC Symbol;Acc:HGNC:17169]
ENSG00000126460	34	13.5	2.285	0.92	1.3085	0.0031369	0.0218998	PRRG2	proline rich and Gla domain 2 [Source:HGNC Symbol;Acc:HGNC:9470]
ENSG00000282339	89	35.5	15.035	5.2	1.30739	0.000116617	0.00172809	AC010507.2	novel pseudogene
ENSG00000168077	1268.5	508	31.025	10.975	1.30638	1.52e-08	9.99e-07	SCARA3	scavenger receptor class A member 3 [Source:HGNC Symbol;Acc:HGNC:19000]
ENSG00000181588	6160.5	2485.5	181.42	68.145	1.30444	4.26e-15	1.07e-12	MEX3D	mex-3 RNA binding family member D [Source:HGNC Symbol;Acc:HGNC:16734]
ENSG00000091986	151.5	63	4.855	1.945	1.30163	0.00884474	0.0474771	CCDC80	coiled-coil domain containing 80 [Source:HGNC Symbol;Acc:HGNC:30649]
ENSG00000141753	31.5	12.5	1.175	0.425	1.30121	0.00539922	0.0330234	IGFBP4	insulin like growth factor binding protein 4 [Source:HGNC Symbol;Acc:HGNC:5473]
ENSG00000138380	89.5	36	1.88	0.525	1.30058	0.00019927	0.00262591	CARF	calcium responsive transcription factor [Source:HGNC Symbol;Acc:HGNC:14435]
ENSG00000119471	830	333	22.39	8.43	1.30055	5.37e-14	1.18e-11	HSDL2	hydroxysteroid dehydrogenase like 2 [Source:HGNC Symbol;Acc:HGNC:18572]
ENSG00000069956	1901	765.5	27.92	10.17	1.2986	1.58e-12	2.6e-10	MAPK6	mitogen-activated protein kinase 6 [Source:HGNC Symbol;Acc:HGNC:6879]
ENSG00000181019	246.5	100	20.36	6.555	1.29472	2.74e-07	1.13e-05	NQO1	NAD(P)H quinone dehydrogenase 1 [Source:HGNC Symbol;Acc:HGNC:2874]
ENSG00000254363	35.5	14.5	0.785	0.34	1.2838	0.00541107	0.0330467	AC011379.2	-
ENSG00000134755	705.5	284	10.405	4.095	1.28287	2.46e-11	3.2e-09	DSC2	desmocollin 2 [Source:HGNC Symbol;Acc:HGNC:3036]
ENSG00000284773	38	15.5	0.96	0.355	1.2826	0.0051803	0.031945	AC114490.3	novel protein
ENSG00000213762	295	120	6.225	2.355	1.27733	3.06e-08	1.79e-06	ZNF134	zinc finger protein 134 [Source:HGNC Symbol;Acc:HGNC:12918]
ENSG00000184619	74.5	30	2.38	0.925	1.2771	0.00104248	0.00958906	KRBA2	KRAB-A domain containing 2 [Source:HGNC Symbol;Acc:HGNC:26989]
ENSG00000233922	59.5	24	0.675	0.355	1.27666	0.000644161	0.00654045	LINC01694	long intergenic non-protein coding RNA 1694 [Source:HGNC Symbol;Acc:HGNC:52481]
ENSG00000137166	3702	1514.5	77.69	28.755	1.26568	1.15e-14	2.67e-12	FOXP4	forkhead box P4 [Source:HGNC Symbol;Acc:HGNC:20842]
ENSG00000132688	4658	1917	64.495	24.355	1.2648	3.31e-10	3.36e-08	NES	nestin [Source:HGNC Symbol;Acc:HGNC:7756]
ENSG00000176410	283	118	9.32	3.495	1.26046	6.88e-07	2.47e-05	DNAJC30	DnaJ heat shock protein family (Hsp40) member C30 [Source:HGNC Symbol;Acc:HGNC:16410]
ENSG00000162407	537	221	12.795	4.865	1.2559	0.000271029	0.00332336	PLPP3	phospholipid phosphatase 3 [Source:HGNC Symbol;Acc:HGNC:9229]
ENSG00000227403	55	22.5	3.34	0.87	1.2555	0.00103831	0.00956791	LINC01806	long intergenic non-protein coding RNA 1806 [Source:HGNC Symbol;Acc:HGNC:52599]
ENSG00000250986	47	19.5	0.82	0.31	1.25298	0.00747896	0.0419726	LINC02600	long intergenic non-protein coding RNA 2600 [Source:HGNC Symbol;Acc:HGNC:53177]
ENSG00000111145	387.5	158	7.425	3.01	1.25252	9.09e-05	0.00143416	ELK3	ELK3, ETS transcription factor [Source:HGNC Symbol;Acc:HGNC:3325]
ENSG00000253276	120	50	4.765	1.91	1.25076	2.33e-05	0.000486343	CCDC71L	coiled-coil domain containing 71 like [Source:HGNC Symbol;Acc:HGNC:26685]
ENSG00000182890	334.5	140.5	10.91	4.125	1.24993	1.38e-05	0.000316773	GLUD2	glutamate dehydrogenase 2 [Source:HGNC Symbol;Acc:HGNC:4336]
ENSG00000184012	255	106.5	7.08	2.71	1.24671	1.21e-07	5.74e-06	TMPRSS2	transmembrane serine protease 2 [Source:HGNC Symbol;Acc:HGNC:11876]
ENSG00000229043	74.5	31	4.765	1.895	1.24482	0.000197877	0.00261429	AC091729.3	-
ENSG00000228157	38.5	16	3.485	1.405	1.24475	0.00774109	0.0430186	AC007952.2	novel transcript
ENSG00000107282	151	61.5	2.045	0.68	1.24442	0.00191983	0.0153104	APBA1	amyloid beta precursor protein binding family A member 1 [Source:HGNC Symbol;Acc:HGNC:578]
ENSG00000112494	81.5	34	4.13	1.74	1.24284	0.000800112	0.00773996	UNC93A	unc-93 homolog A [Source:HGNC Symbol;Acc:HGNC:12570]
ENSG00000258947	969.5	408	47.895	18.34	1.24193	9.81e-11	1.12e-08	TUBB3	tubulin beta 3 class III [Source:HGNC Symbol;Acc:HGNC:20772]
ENSG00000228594	164	69	6.59	2.505	1.23821	2.13e-05	0.000453345	FNDC10	fibronectin type III domain containing 10 [Source:HGNC Symbol;Acc:HGNC:42951]
ENSG00000212978	180	76	6.05	2.465	1.23667	6.78e-07	2.44e-05	AC016747.1	-
ENSG00000095637	537	225	9.17	4.56	1.2311	9.27e-08	4.63e-06	SORBS1	sorbin and SH3 domain containing 1 [Source:HGNC Symbol;Acc:HGNC:14565]
ENSG00000227036	564.5	240	28.035	11.28	1.23103	3.91e-07	1.51e-05	LINC00511	long intergenic non-protein coding RNA 511 [Source:HGNC Symbol;Acc:HGNC:43564]
ENSG00000039537	107	44	2.64	1.02	1.22847	0.00275759	0.0198195	C6	complement C6 [Source:HGNC Symbol;Acc:HGNC:1339]
ENSG00000086827	210.5	87.5	5.585	2.165	1.22664	1.59e-06	5.15e-05	ZW10	zw10 kinetochore protein [Source:HGNC Symbol;Acc:HGNC:13194]
ENSG00000181625	693.5	299	58.325	24.725	1.22624	7.48e-06	0.000191195	SLX1B	SLX1 homolog B, structure-specific endonuclease subunit [Source:HGNC Symbol;Acc:HGNC:28748]
ENSG00000099875	4559	1926	128.34	50.19	1.22525	3.48e-14	7.86e-12	MKNK2	MAP kinase interacting serine/threonine kinase 2 [Source:HGNC Symbol;Acc:HGNC:7111]
ENSG00000137124	1628	698.5	43.48	16.485	1.22119	4.1e-07	1.57e-05	ALDH1B1	aldehyde dehydrogenase 1 family member B1 [Source:HGNC Symbol;Acc:HGNC:407]
ENSG00000197479	83.5	35.5	2.715	0.96	1.21359	0.000201081	0.0026475	PCDHB11	protocadherin beta 11 [Source:HGNC Symbol;Acc:HGNC:8682]
ENSG00000196922	300	128	8.55	3.595	1.21016	3.41e-09	2.78e-07	ZNF252P	zinc finger protein 252, pseudogene [Source:HGNC Symbol;Acc:HGNC:13046]
ENSG00000124602	355.5	151.5	10.09	4.4	1.20951	1.57e-07	7.18e-06	UNC5CL	unc-5 family C-terminal like [Source:HGNC Symbol;Acc:HGNC:21203]
ENSG00000187566	77.5	33	2.85	1.115	1.20891	0.000311481	0.00370505	NHLRC1	NHL repeat containing E3 ubiquitin protein ligase 1 [Source:HGNC Symbol;Acc:HGNC:21576]
ENSG00000088992	2810.5	1202	271.665	104.965	1.20698	4.64e-12	6.99e-10	TESC	tescalcin [Source:HGNC Symbol;Acc:HGNC:26065]
ENSG00000156675	297	124.5	3.565	1.655	1.20577	0.000189517	0.00252777	RAB11FIP1	RAB11 family interacting protein 1 [Source:HGNC Symbol;Acc:HGNC:30265]
ENSG00000182253	1056	462	13.715	5.82	1.20561	5.89e-05	0.00103051	SYNM	synemin [Source:HGNC Symbol;Acc:HGNC:24466]
ENSG00000169851	452.5	200	6.135	2.88	1.20402	0.00134711	0.0116606	PCDH7	protocadherin 7 [Source:HGNC Symbol;Acc:HGNC:8659]
ENSG00000083857	3543	1528.5	95.025	39.7	1.20366	8.42e-09	6.13e-07	FAT1	FAT atypical cadherin 1 [Source:HGNC Symbol;Acc:HGNC:3595]
ENSG00000172955	150	64	5.185	3.035	1.20328	3.89e-06	0.00011086	ADH6	alcohol dehydrogenase 6 (class V) [Source:HGNC Symbol;Acc:HGNC:255]
ENSG00000241697	318.5	135.5	9.78	3.83	1.201	0.000486686	0.00532924	TMEFF1	transmembrane protein with EGF like and two follistatin like domains 1 [Source:HGNC Symbol;Acc:HGNC:11866]
ENSG00000253313	290.5	124	20.085	7.48	1.20093	2.18e-07	9.34e-06	C1orf210	chromosome 1 open reading frame 210 [Source:HGNC Symbol;Acc:HGNC:28755]
ENSG00000153071	1659	723	34.13	13.31	1.19512	1.47e-08	9.79e-07	DAB2	DAB2, clathrin adaptor protein [Source:HGNC Symbol;Acc:HGNC:2662]
ENSG00000227199	38.5	16.5	1.715	0.67	1.19318	0.005949	0.0356615	ST7-AS1	ST7 antisense RNA 1 [Source:HGNC Symbol;Acc:HGNC:16000]
ENSG00000141448	721	311	16.1	5.945	1.19278	0.00126202	0.0111412	GATA6	GATA binding protein 6 [Source:HGNC Symbol;Acc:HGNC:4174]
ENSG00000204099	203.5	87	10.55	3.205	1.19114	3.38e-05	0.000661176	NEU4	neuraminidase 4 [Source:HGNC Symbol;Acc:HGNC:21328]
ENSG00000021300	2893.5	1248	127.09	59.78	1.19025	3.78e-08	2.16e-06	PLEKHB1	pleckstrin homology domain containing B1 [Source:HGNC Symbol;Acc:HGNC:19079]
ENSG00000173013	45	19.5	1.8	0.71	1.1898	0.00350309	0.0238067	CCDC96	coiled-coil domain containing 96 [Source:HGNC Symbol;Acc:HGNC:26900]
ENSG00000229676	57	24.5	1.045	0.415	1.18949	0.00242544	0.0180579	ZNF492	zinc finger protein 492 [Source:HGNC Symbol;Acc:HGNC:23707]
ENSG00000119392	541.5	234.5	13.15	5.13	1.18929	8.38e-12	1.17e-09	GLE1	GLE1, RNA export mediator [Source:HGNC Symbol;Acc:HGNC:4315]
ENSG00000105048	65.5	28	6.635	3.045	1.18847	0.00571024	0.0344454	TNNT1	troponin T1, slow skeletal type [Source:HGNC Symbol;Acc:HGNC:11948]
ENSG00000180287	892.5	386.5	25.525	11.15	1.18733	7.65e-11	8.89e-09	PLD5	phospholipase D family member 5 [Source:HGNC Symbol;Acc:HGNC:26879]
ENSG00000081803	243.5	104.5	5.93	2.79	1.18696	3.39e-05	0.000661984	CADPS2	calcium dependent secretion activator 2 [Source:HGNC Symbol;Acc:HGNC:16018]
ENSG00000141934	165.5	70	10.3	3.985	1.1868	0.00203834	0.0159168	PLPP2	phospholipid phosphatase 2 [Source:HGNC Symbol;Acc:HGNC:9230]
ENSG00000079691	764.5	332.5	15.77	9.955	1.18672	1.78e-10	1.95e-08	CARMIL1	capping protein regulator and myosin 1 linker 1 [Source:HGNC Symbol;Acc:HGNC:21581]
ENSG00000174640	57	25	0.795	0.475	1.18553	0.00457483	0.0291786	SLCO2A1	solute carrier organic anion transporter family member 2A1 [Source:HGNC Symbol;Acc:HGNC:10955]
ENSG00000150471	117	51	1.92	0.93	1.18414	0.000647057	0.00656551	ADGRL3	adhesion G protein-coupled receptor L3 [Source:HGNC Symbol;Acc:HGNC:20974]
ENSG00000129636	365.5	159.5	13.385	5.685	1.1836	6.69e-08	3.47e-06	ITFG1	integrin alpha FG-GAP repeat containing 1 [Source:HGNC Symbol;Acc:HGNC:30697]
ENSG00000100441	751.5	326	11.905	5.08	1.18221	2.59e-12	4.14e-10	KHNYN	KH and NYN domain containing [Source:HGNC Symbol;Acc:HGNC:20166]
ENSG00000012174	320	138.5	5.685	2.225	1.17701	2.24e-06	6.91e-05	MBTPS2	membrane bound transcription factor peptidase, site 2 [Source:HGNC Symbol;Acc:HGNC:15455]
ENSG00000279369	57	25	2.67	1.055	1.17632	0.00295722	0.0208444	AC046185.3	-
ENSG00000283162	44.5	19.5	3.355	1.105	1.17381	0.00433733	0.0279424	AL390726.6	STRA6-like (Stra6l) pseudogene
ENSG00000241360	621.5	270	25.525	10.665	1.17106	1.4e-08	9.42e-07	PDXP	pyridoxal phosphatase [Source:HGNC Symbol;Acc:HGNC:30259]
ENSG00000171004	942	410	16.61	7.02	1.17023	3.27e-09	2.69e-07	HS6ST2	heparan sulfate 6-O-sulfotransferase 2 [Source:HGNC Symbol;Acc:HGNC:19133]
ENSG00000111269	252.5	110	5.335	2.11	1.16899	3.51e-06	0.000101612	CREBL2	cAMP responsive element binding protein like 2 [Source:HGNC Symbol;Acc:HGNC:2350]
ENSG00000113361	1457	645.5	22.09	9.895	1.16492	2.69e-10	2.79e-08	CDH6	cadherin 6 [Source:HGNC Symbol;Acc:HGNC:1765]
ENSG00000182165	126.5	55.5	19.295	8.275	1.1648	0.000335511	0.00392025	TP53TG1	TP53 target 1 [Source:HGNC Symbol;Acc:HGNC:17026]
ENSG00000253846	105.5	46.5	1.78	0.725	1.16394	0.00754876	0.0422488	PCDHGA10	protocadherin gamma subfamily A, 10 [Source:HGNC Symbol;Acc:HGNC:8697]
ENSG00000033327	246.5	109	3.1	1.34	1.16234	3.98e-07	1.54e-05	GAB2	GRB2 associated binding protein 2 [Source:HGNC Symbol;Acc:HGNC:14458]
ENSG00000175329	149	66	3.575	1.53	1.1616	9.23e-05	0.00145083	ISX	intestine specific homeobox [Source:HGNC Symbol;Acc:HGNC:28084]
ENSG00000167674	4606	2029	183.16	76.645	1.16036	6.84e-10	6.4e-08	HDGFL2	HDGF like 2 [Source:HGNC Symbol;Acc:HGNC:14680]
ENSG00000173457	6077.5	2710.5	610.115	242.295	1.15882	6.37e-11	7.58e-09	PPP1R14B	protein phosphatase 1 regulatory inhibitor subunit 14B [Source:HGNC Symbol;Acc:HGNC:9057]
ENSG00000100106	1851	821.5	54.795	20.605	1.15726	7.4e-12	1.06e-09	TRIOBP	TRIO and F-actin binding protein [Source:HGNC Symbol;Acc:HGNC:17009]
ENSG00000204947	118	52.5	3.065	1.195	1.15651	0.000107968	0.00163464	ZNF425	zinc finger protein 425 [Source:HGNC Symbol;Acc:HGNC:20690]
ENSG00000072422	410.5	184	8.09	3.69	1.1526	3.66e-09	2.98e-07	RHOBTB1	Rho related BTB domain containing 1 [Source:HGNC Symbol;Acc:HGNC:18738]
ENSG00000084463	1553	694	26.25	10.6	1.15075	3.29e-11	4.14e-09	WBP11	WW domain binding protein 11 [Source:HGNC Symbol;Acc:HGNC:16461]
ENSG00000125637	547	244.5	13.05	6.15	1.15015	4.75e-08	2.61e-06	PSD4	pleckstrin and Sec7 domain containing 4 [Source:HGNC Symbol;Acc:HGNC:19096]
ENSG00000159792	516	231	11.735	6.92	1.14724	4e-07	1.54e-05	PSKH1	protein serine kinase H1 [Source:HGNC Symbol;Acc:HGNC:9529]
ENSG00000102870	1121	502	14.135	5.805	1.14447	2.85e-11	3.64e-09	ZNF629	zinc finger protein 629 [Source:HGNC Symbol;Acc:HGNC:29008]
ENSG00000164976	889	391.5	10.48	4.31	1.13916	1.28e-06	4.26e-05	MYORG	myogenesis regulating glycosidase (putative) [Source:HGNC Symbol;Acc:HGNC:19918]
ENSG00000136819	558	251.5	32.07	12.67	1.13901	4.08e-10	3.99e-08	C9orf78	chromosome 9 open reading frame 78 [Source:HGNC Symbol;Acc:HGNC:24932]
ENSG00000147475	778.5	347	13.735	5.675	1.13883	2.07e-10	2.18e-08	ERLIN2	ER lipid raft associated 2 [Source:HGNC Symbol;Acc:HGNC:1356]
ENSG00000089597	9080	4024	213.355	96.905	1.1376	3.56e-10	3.57e-08	GANAB	glucosidase II alpha subunit [Source:HGNC Symbol;Acc:HGNC:4138]
ENSG00000196782	199.5	89.5	2.215	0.915	1.13614	0.0022526	0.0171282	MAML3	mastermind like transcriptional coactivator 3 [Source:HGNC Symbol;Acc:HGNC:16272]
ENSG00000128573	169	75	3.125	1.19	1.13565	7.88e-05	0.00129162	FOXP2	forkhead box P2 [Source:HGNC Symbol;Acc:HGNC:13875]
ENSG00000075223	380.5	174.5	5.98	2.56	1.13551	0.00044697	0.0049796	SEMA3C	semaphorin 3C [Source:HGNC Symbol;Acc:HGNC:10725]
ENSG00000177946	145.5	66	4.22	1.73	1.13312	0.000158429	0.00220308	CENPBD1	CENPB DNA-binding domain containing 1 [Source:HGNC Symbol;Acc:HGNC:28272]
ENSG00000164684	247	112	1.31	1.37	1.13263	7.44e-06	0.000190478	ZNF704	zinc finger protein 704 [Source:HGNC Symbol;Acc:HGNC:32291]
ENSG00000177732	1902	862.5	32.03	13.26	1.13122	2.69e-13	5.35e-11	SOX12	SRY-box 12 [Source:HGNC Symbol;Acc:HGNC:11198]
ENSG00000002549	679.5	309	31.185	12.975	1.13012	5.62e-05	0.000993125	LAP3	leucine aminopeptidase 3 [Source:HGNC Symbol;Acc:HGNC:18449]
ENSG00000196159	108.5	50	0.515	0.235	1.12971	0.00229053	0.0173065	FAT4	FAT atypical cadherin 4 [Source:HGNC Symbol;Acc:HGNC:23109]
ENSG00000261423	49	22	1.735	0.715	1.1287	0.00428963	0.0277237	TMEM202-AS1	TMEM202 antisense RNA 1 [Source:HGNC Symbol;Acc:HGNC:53265]
ENSG00000059573	2833.5	1273.5	71.2	30.925	1.12767	1.89e-08	1.21e-06	ALDH18A1	aldehyde dehydrogenase 18 family member A1 [Source:HGNC Symbol;Acc:HGNC:9722]
ENSG00000177469	1415.5	653.5	29.225	12.145	1.12423	0.000124545	0.00182271	CAVIN1	caveolae associated protein 1 [Source:HGNC Symbol;Acc:HGNC:9688]
ENSG00000113273	743.5	340	15.905	6.405	1.12291	5.12e-06	0.000140933	ARSB	arylsulfatase B [Source:HGNC Symbol;Acc:HGNC:714]
ENSG00000180425	76.5	35	3.28	1.89	1.12233	0.00894097	0.0479405	C11orf71	chromosome 11 open reading frame 71 [Source:HGNC Symbol;Acc:HGNC:25937]
ENSG00000112640	798	364	23.51	9.69	1.12012	8.17e-06	0.000207021	PPP2R5D	protein phosphatase 2 regulatory subunit B'delta [Source:HGNC Symbol;Acc:HGNC:9312]
ENSG00000162396	80	36	2.765	1.15	1.11575	0.00063996	0.00651447	PARS2	prolyl-tRNA synthetase 2, mitochondrial [Source:HGNC Symbol;Acc:HGNC:30563]
ENSG00000197013	114	52	6.1	2.675	1.11433	0.000152071	0.0021438	ZNF429	zinc finger protein 429 [Source:HGNC Symbol;Acc:HGNC:20817]
ENSG00000145029	179	81.5	8.15	3.255	1.11305	9e-05	0.00142486	NICN1	nicolin 1 [Source:HGNC Symbol;Acc:HGNC:18317]
ENSG00000167525	199	91	11.84	4.025	1.11247	0.000250747	0.00312204	PROCA1	protein interacting with cyclin A1 [Source:HGNC Symbol;Acc:HGNC:28600]
ENSG00000143164	2530.5	1152.5	72.25	39.025	1.10818	5.42e-11	6.57e-09	DCAF6	DDB1 and CUL4 associated factor 6 [Source:HGNC Symbol;Acc:HGNC:30002]
ENSG00000168036	4562.5	2116	135.195	59.12	1.10705	1.12e-05	0.000266614	CTNNB1	catenin beta 1 [Source:HGNC Symbol;Acc:HGNC:2514]
ENSG00000182158	1036.5	464.5	11.095	5.025	1.10675	0.000177257	0.00240606	CREB3L2	cAMP responsive element binding protein 3 like 2 [Source:HGNC Symbol;Acc:HGNC:23720]
ENSG00000107537	479	221	26.775	10.92	1.10647	1.03e-09	9.47e-08	PHYH	phytanoyl-CoA 2-hydroxylase [Source:HGNC Symbol;Acc:HGNC:8940]
ENSG00000259431	190	88.5	10.175	3.95	1.10388	6.78e-05	0.00114226	THTPA	thiamine triphosphatase [Source:HGNC Symbol;Acc:HGNC:18987]
ENSG00000157131	62	28	2.135	0.9	1.10206	0.0076779	0.0428007	C8A	complement C8 alpha chain [Source:HGNC Symbol;Acc:HGNC:1352]
ENSG00000164898	152.5	70	12.795	6.745	1.10047	8.52e-05	0.00137148	FMC1	formation of mitochondrial complex V assembly factor 1 homolog [Source:HGNC Symbol;Acc:HGNC:26946]
ENSG00000053254	801	368.5	11.155	4.3	1.09263	1.74e-09	1.53e-07	FOXN3	forkhead box N3 [Source:HGNC Symbol;Acc:HGNC:1928]
ENSG00000267100	137.5	63.5	5.835	2.465	1.09018	0.00016675	0.00229798	ILF3-DT	ILF3 divergent tranacript [Source:HGNC Symbol;Acc:HGNC:27115]
ENSG00000272079	85.5	40	6.215	2.595	1.08878	0.00254456	0.0187448	AC004233.3	novel transcript
ENSG00000204366	507	236	22.8	9.615	1.08695	1.65e-08	1.07e-06	ZBTB12	zinc finger and BTB domain containing 12 [Source:HGNC Symbol;Acc:HGNC:19066]
ENSG00000204611	135	62.5	3.675	1.405	1.08518	5.69e-05	0.00100344	ZNF616	zinc finger protein 616 [Source:HGNC Symbol;Acc:HGNC:28062]
ENSG00000168078	217.5	102	9.18	3.895	1.07719	3.63e-05	0.000698447	PBK	PDZ binding kinase [Source:HGNC Symbol;Acc:HGNC:18282]
ENSG00000185947	197	92	5.11	2.01	1.07587	7.62e-06	0.000194031	ZNF267	zinc finger protein 267 [Source:HGNC Symbol;Acc:HGNC:13060]
ENSG00000273820	62.5	29.5	1.96	0.84	1.07577	0.00295334	0.0208321	USP27X	ubiquitin specific peptidase 27 X-linked [Source:HGNC Symbol;Acc:HGNC:13486]
ENSG00000165475	200.5	94	12.38	5.31	1.07481	3.92e-06	0.000111726	CRYL1	crystallin lambda 1 [Source:HGNC Symbol;Acc:HGNC:18246]
ENSG00000253953	150.5	71	2.505	1.075	1.07348	0.00150944	0.0126766	PCDHGB4	protocadherin gamma subfamily B, 4 [Source:HGNC Symbol;Acc:HGNC:8711]
ENSG00000102996	1131.5	527.5	20.98	8.915	1.07163	9.5e-09	6.79e-07	MMP15	matrix metallopeptidase 15 [Source:HGNC Symbol;Acc:HGNC:7161]
ENSG00000198346	93.5	44	1.16	0.595	1.06735	0.00078936	0.00766978	ZNF813	zinc finger protein 813 [Source:HGNC Symbol;Acc:HGNC:33257]
ENSG00000169221	2255	1067	65.51	30.425	1.06642	3.28e-11	4.14e-09	TBC1D10B	TBC1 domain family member 10B [Source:HGNC Symbol;Acc:HGNC:24510]
ENSG00000179627	100	47.5	2.235	0.88	1.06514	0.00116554	0.0104456	ZBTB42	zinc finger and BTB domain containing 42 [Source:HGNC Symbol;Acc:HGNC:32550]
ENSG00000102804	368.5	176	9.81	4.95	1.06463	7.38e-07	2.62e-05	TSC22D1	TSC22 domain family member 1 [Source:HGNC Symbol;Acc:HGNC:16826]
ENSG00000204128	1870	888	43.33	18.86	1.06214	1.38e-07	6.4e-06	C2orf72	chromosome 2 open reading frame 72 [Source:HGNC Symbol;Acc:HGNC:27418]
ENSG00000091592	1048.5	490.5	28.12	11.515	1.06145	6.25e-06	0.00016397	NLRP1	NLR family pyrin domain containing 1 [Source:HGNC Symbol;Acc:HGNC:14374]
ENSG00000171302	1120.5	533	31.805	12.11	1.0598	1.14e-05	0.000269555	CANT1	calcium activated nucleotidase 1 [Source:HGNC Symbol;Acc:HGNC:19721]
ENSG00000133131	354	171.5	10.73	3.795	1.05919	0.000341695	0.00396861	MORC4	MORC family CW-type zinc finger 4 [Source:HGNC Symbol;Acc:HGNC:23485]
ENSG00000135070	355.5	170.5	17.83	6.76	1.05912	5.04e-07	1.88e-05	ISCA1	iron-sulfur cluster assembly 1 [Source:HGNC Symbol;Acc:HGNC:28660]
ENSG00000277801	112.5	54	14.06	5.87	1.05521	0.00049267	0.00538925	AL138478.1	novel transcript
ENSG00000134508	476	229.5	11.005	5.865	1.05494	2.16e-07	9.31e-06	CABLES1	Cdk5 and Abl enzyme substrate 1 [Source:HGNC Symbol;Acc:HGNC:25097]
ENSG00000283526	231.5	109.5	15.82	6.795	1.05069	2.13e-05	0.000452473	PRRT1B	proline rich transmembrane protein 1B [Source:HGNC Symbol;Acc:HGNC:53642]
ENSG00000106868	387.5	187	12.52	7.175	1.04983	1.15e-05	0.000270639	SUSD1	sushi domain containing 1 [Source:HGNC Symbol;Acc:HGNC:25413]
ENSG00000109854	1208.5	578.5	83.27	36.235	1.04886	8.55e-09	6.19e-07	HTATIP2	HIV-1 Tat interactive protein 2 [Source:HGNC Symbol;Acc:HGNC:16637]
ENSG00000198682	182	87.5	3.665	1.62	1.0481	2.76e-05	0.000561974	PAPSS2	3'-phosphoadenosine 5'-phosphosulfate synthase 2 [Source:HGNC Symbol;Acc:HGNC:8604]
ENSG00000113522	431	209.5	6.77	2.845	1.04753	0.000184929	0.00248601	RAD50	RAD50 double strand break repair protein [Source:HGNC Symbol;Acc:HGNC:9816]
ENSG00000177628	3070	1480	121.07	53.725	1.04722	8.43e-09	6.13e-07	GBA	glucosylceramidase beta [Source:HGNC Symbol;Acc:HGNC:4177]
ENSG00000168936	1121.5	539	37.485	17.38	1.04698	2.07e-10	2.18e-08	TMEM129	transmembrane protein 129 [Source:HGNC Symbol;Acc:HGNC:25137]
ENSG00000117298	1352	644.5	21.995	10.545	1.04691	6.36e-10	5.99e-08	ECE1	endothelin converting enzyme 1 [Source:HGNC Symbol;Acc:HGNC:3146]
ENSG00000144115	138.5	66	6.535	2.535	1.04616	0.000416745	0.00470432	THNSL2	threonine synthase like 2 [Source:HGNC Symbol;Acc:HGNC:25602]
ENSG00000115504	1455	698.5	40.215	19.39	1.04554	1.7e-09	1.51e-07	EHBP1	EH domain binding protein 1 [Source:HGNC Symbol;Acc:HGNC:29144]
ENSG00000164967	209.5	100.5	22.94	9.64	1.04419	1.39e-05	0.000319175	RPP25L	ribonuclease P/MRP subunit p25 like [Source:HGNC Symbol;Acc:HGNC:19909]
ENSG00000136158	503.5	243.5	19.42	8.39	1.04293	9.81e-06	0.000240315	SPRY2	sprouty RTK signaling antagonist 2 [Source:HGNC Symbol;Acc:HGNC:11270]
ENSG00000117305	569.5	272	32.855	14.745	1.0419	2.2e-08	1.38e-06	HMGCL	3-hydroxy-3-methylglutaryl-CoA lyase [Source:HGNC Symbol;Acc:HGNC:5005]
ENSG00000156103	119.5	57	0.775	0.345	1.03921	0.000479115	0.00526135	MMP16	matrix metallopeptidase 16 [Source:HGNC Symbol;Acc:HGNC:7162]
ENSG00000054277	1150.5	553.5	48.195	20.94	1.039	6.9e-09	5.09e-07	OPN3	opsin 3 [Source:HGNC Symbol;Acc:HGNC:14007]
ENSG00000267080	432.5	208	19.97	9.685	1.03884	1.05e-06	3.6e-05	ASB16-AS1	ASB16 antisense RNA 1 [Source:HGNC Symbol;Acc:HGNC:25442]
ENSG00000215256	54.5	26	2.25	1.065	1.03834	0.00777578	0.0431731	DHRS4-AS1	DHRS4 antisense RNA 1 [Source:HGNC Symbol;Acc:HGNC:23175]
ENSG00000108819	1137.5	543	22.57	12.02	1.03751	1.97e-08	1.25e-06	PPP1R9B	protein phosphatase 1 regulatory subunit 9B [Source:HGNC Symbol;Acc:HGNC:9298]
ENSG00000235863	67.5	33	3.835	1.695	1.03725	0.00606621	0.0360823	B3GALT4	beta-1,3-galactosyltransferase 4 [Source:HGNC Symbol;Acc:HGNC:919]
ENSG00000065457	159.5	77.5	17.56	11.165	1.03688	8.44e-05	0.00136566	ADAT1	adenosine deaminase, tRNA specific 1 [Source:HGNC Symbol;Acc:HGNC:228]
ENSG00000162415	123	59	1.615	0.715	1.03558	0.000872804	0.00833807	ZSWIM5	zinc finger SWIM-type containing 5 [Source:HGNC Symbol;Acc:HGNC:29299]
ENSG00000163536	889	427.5	53.965	32.83	1.03556	4.81e-07	1.81e-05	SERPINI1	serpin family I member 1 [Source:HGNC Symbol;Acc:HGNC:8943]
ENSG00000269386	92	45	8.93	3.775	1.03512	0.00138451	0.0118544	RAB11B-AS1	RAB11B antisense RNA 1 [Source:HGNC Symbol;Acc:HGNC:44178]
ENSG00000175390	3439	1665	326.31	111.23	1.03429	5.44e-11	6.57e-09	EIF3F	eukaryotic translation initiation factor 3 subunit F [Source:HGNC Symbol;Acc:HGNC:3275]
ENSG00000131558	557	267	11.72	5.67	1.03306	9.9e-08	4.87e-06	EXOC4	exocyst complex component 4 [Source:HGNC Symbol;Acc:HGNC:30389]
ENSG00000122642	1595	766.5	43.565	20.05	1.03303	3.06e-08	1.79e-06	FKBP9	FK506 binding protein 9 [Source:HGNC Symbol;Acc:HGNC:3725]
ENSG00000139289	4036.5	1984	53.28	23.905	1.02916	0.00013056	0.00188912	PHLDA1	pleckstrin homology like domain family A member 1 [Source:HGNC Symbol;Acc:HGNC:8933]
ENSG00000183260	140	67.5	8.25	3.61	1.02852	0.00171901	0.0140186	ABHD16B	abhydrolase domain containing 16B [Source:HGNC Symbol;Acc:HGNC:16128]
ENSG00000105058	1440	701.5	89.13	38.935	1.02768	8.03e-11	9.27e-09	FAM32A	family with sequence similarity 32 member A [Source:HGNC Symbol;Acc:HGNC:24563]
ENSG00000198734	2160.5	1043.5	49.535	35.44	1.02693	3.72e-09	3.01e-07	F5	coagulation factor V [Source:HGNC Symbol;Acc:HGNC:3542]
ENSG00000150893	643	309.5	2.98	1.335	1.02656	2.4e-07	1.01e-05	FREM2	FRAS1 related extracellular matrix protein 2 [Source:HGNC Symbol;Acc:HGNC:25396]
ENSG00000155729	197	94.5	5.88	2.81	1.02626	0.000109889	0.00165557	KCTD18	potassium channel tetramerization domain containing 18 [Source:HGNC Symbol;Acc:HGNC:26446]
ENSG00000111358	254.5	122.5	13.965	6.43	1.02503	3.27e-05	0.000643313	GTF2H3	general transcription factor IIH subunit 3 [Source:HGNC Symbol;Acc:HGNC:4657]
ENSG00000111671	230	112	16.975	7.345	1.02322	6.52e-05	0.00111624	SPSB2	splA/ryanodine receptor domain and SOCS box containing 2 [Source:HGNC Symbol;Acc:HGNC:29522]
ENSG00000144730	232	112.5	2.1	0.9	1.02175	0.000223861	0.00287591	IL17RD	interleukin 17 receptor D [Source:HGNC Symbol;Acc:HGNC:17616]
ENSG00000178700	101.5	48.5	2.015	0.9	1.02073	0.00337453	0.0231482	DHFR2	dihydrofolate reductase 2 [Source:HGNC Symbol;Acc:HGNC:27309]
ENSG00000197566	68	33	1.445	0.575	1.01868	0.00862677	0.0465022	ZNF624	zinc finger protein 624 [Source:HGNC Symbol;Acc:HGNC:29254]
ENSG00000086289	124	61	3.96	1.73	1.01823	0.000311043	0.00370453	EPDR1	ependymin related 1 [Source:HGNC Symbol;Acc:HGNC:17572]
ENSG00000071537	1794.5	869.5	18.55	7.995	1.01792	3.75e-08	2.15e-06	SEL1L	SEL1L, ERAD E3 ligase adaptor subunit [Source:HGNC Symbol;Acc:HGNC:10717]
ENSG00000179562	320	157	6.005	2.69	1.01352	6.64e-05	0.00112955	GCC1	GRIP and coiled-coil domain containing 1 [Source:HGNC Symbol;Acc:HGNC:19095]
ENSG00000129250	5867	2880.5	73.965	36.39	1.0117	5.82e-10	5.58e-08	KIF1C	kinesin family member 1C [Source:HGNC Symbol;Acc:HGNC:6317]
ENSG00000146072	1752	877.5	38.745	17.415	1.01154	2.37e-05	0.000492094	TNFRSF21	TNF receptor superfamily member 21 [Source:HGNC Symbol;Acc:HGNC:13469]
ENSG00000145022	257	128	11.2	5.055	1.00881	0.0001127	0.00168141	TCTA	T cell leukemia translocation altered [Source:HGNC Symbol;Acc:HGNC:11692]
ENSG00000161677	274.5	135	33.79	16.285	1.00825	8.61e-06	0.000216671	JOSD2	Josephin domain containing 2 [Source:HGNC Symbol;Acc:HGNC:28853]
ENSG00000272068	720	352	17.84	8.035	1.00533	1.43e-05	0.000327818	AL365181.2	novel transcript
ENSG00000185002	259.5	127	6.085	2.765	1.00528	2.11e-05	0.000450941	RFX6	regulatory factor X6 [Source:HGNC Symbol;Acc:HGNC:21478]
ENSG00000179262	2448	1206	134.135	66.75	1.0018	4.98e-10	4.84e-08	RAD23A	RAD23 homolog A, nucleotide excision repair protein [Source:HGNC Symbol;Acc:HGNC:9812]
ENSG00000109321	538	269	40.045	17.72	1.00164	1.81e-06	5.72e-05	AREG	amphiregulin [Source:HGNC Symbol;Acc:HGNC:651]
ENSG00000075618	4105.5	2010	118.905	55.955	1.00159	1.05e-07	5.08e-06	FSCN1	fascin actin-bundling protein 1 [Source:HGNC Symbol;Acc:HGNC:11148]
ENSG00000143653	382.5	765.5	12.52	22.57	-1.00014	2.9e-08	1.72e-06	SCCPDH	saccharopine dehydrogenase (putative) [Source:HGNC Symbol;Acc:HGNC:24275]
ENSG00000044446	635.5	1260.5	20.185	40.58	-1.00194	2.03e-07	8.92e-06	PHKA2	phosphorylase kinase regulatory subunit alpha 2 [Source:HGNC Symbol;Acc:HGNC:8926]
ENSG00000187045	318.5	624.5	8.715	15.2	-1.0024	1.41e-07	6.56e-06	TMPRSS6	transmembrane serine protease 6 [Source:HGNC Symbol;Acc:HGNC:16517]
ENSG00000069667	83	165	1.71	2.01	-1.00242	0.000136783	0.00195703	RORA	RAR related orphan receptor A [Source:HGNC Symbol;Acc:HGNC:10258]
ENSG00000182873	40.5	80	4.15	7.845	-1.00346	0.00139088	0.0118957	PRKCZ-AS1	PRKCZ antisense RNA 1 [Source:HGNC Symbol;Acc:HGNC:40477]
ENSG00000166813	206	406	3.845	6.785	-1.00404	9.79e-06	0.000240133	KIF7	kinesin family member 7 [Source:HGNC Symbol;Acc:HGNC:30497]
ENSG00000270231	195.5	388	2.835	5.17	-1.0057	1.51e-06	4.9e-05	NBPF8	NBPF member 8 [Source:HGNC Symbol;Acc:HGNC:31990]
ENSG00000166128	564.5	1126.5	10.65	16.385	-1.00888	3.28e-07	1.31e-05	RAB8B	RAB8B, member RAS oncogene family [Source:HGNC Symbol;Acc:HGNC:30273]
ENSG00000204610	217.5	433.5	8.41	14.9	-1.01016	2.67e-06	8.02e-05	TRIM15	tripartite motif containing 15 [Source:HGNC Symbol;Acc:HGNC:16284]
ENSG00000178297	44.5	89	3.37	5.525	-1.01076	0.00127087	0.0112032	TMPRSS9	transmembrane serine protease 9 [Source:HGNC Symbol;Acc:HGNC:30079]
ENSG00000281398	121	244	5.95	10.26	-1.01341	0.000104801	0.00159613	SNHG4	small nucleolar RNA host gene 4 [Source:HGNC Symbol;Acc:HGNC:32964]
ENSG00000257949	147	299	15.495	25.9	-1.01484	2.24e-05	0.000470124	TEN1	TEN1, CST complex subunit [Source:HGNC Symbol;Acc:HGNC:37242]
ENSG00000099942	1336.5	2676.5	19.32	35.465	-1.01586	2.62e-09	2.19e-07	CRKL	CRK like proto-oncogene, adaptor protein [Source:HGNC Symbol;Acc:HGNC:2363]
ENSG00000246922	34.5	68.5	0.55	1.45	-1.01763	0.00431708	0.027847	UBAP1L	ubiquitin associated protein 1 like [Source:HGNC Symbol;Acc:HGNC:40028]
ENSG00000118961	118.5	238	2.96	5.495	-1.01797	3.38e-06	9.8e-05	LDAH	lipid droplet associated hydrolase [Source:HGNC Symbol;Acc:HGNC:26145]
ENSG00000125968	2042	4166	191.08	335.935	-1.01816	0.000943064	0.00884958	ID1	inhibitor of DNA binding 1, HLH protein [Source:HGNC Symbol;Acc:HGNC:5360]
ENSG00000222009	142	286.5	8.99	14.525	-1.01824	8.45e-05	0.00136566	BTBD19	BTB domain containing 19 [Source:HGNC Symbol;Acc:HGNC:27145]
ENSG00000239305	747.5	1494.5	16.66	30.28	-1.01926	4.9e-11	6.02e-09	RNF103	ring finger protein 103 [Source:HGNC Symbol;Acc:HGNC:12859]
ENSG00000268903	325.5	643.5	46.465	81.375	-1.02092	0.00133242	0.0115632	AL627309.6	novel pseudogene
ENSG00000205869	81	161.5	8.53	15.185	-1.02192	0.00498637	0.031094	KRTAP5-1	keratin associated protein 5-1 [Source:HGNC Symbol;Acc:HGNC:23596]
ENSG00000144802	502	1011	14.17	26.01	-1.02206	8.95e-05	0.00141906	NFKBIZ	NFKB inhibitor zeta [Source:HGNC Symbol;Acc:HGNC:29805]
ENSG00000117791	167.5	332.5	10.545	18.915	-1.02209	1.01e-05	0.000244537	2022-03-02	mitochondrial amidoxime reducing component 2 [Source:HGNC Symbol;Acc:HGNC:26064]
ENSG00000103064	422	847.5	8.645	13.14	-1.0228	3.76e-08	2.15e-06	SLC7A6	solute carrier family 7 member 6 [Source:HGNC Symbol;Acc:HGNC:11064]
ENSG00000184203	210	426.5	9.665	15.63	-1.02369	4.03e-08	2.26e-06	PPP1R2	protein phosphatase 1 regulatory inhibitor subunit 2 [Source:HGNC Symbol;Acc:HGNC:9288]
ENSG00000279689	73	146	1.595	2.945	-1.02545	0.00829423	0.0453142	AC022400.8	TEC
ENSG00000113356	45	91.5	1.88	2.435	-1.02607	0.00199044	0.0157107	POLR3G	RNA polymerase III subunit G [Source:HGNC Symbol;Acc:HGNC:30075]
ENSG00000069974	126	254.5	4.695	6.93	-1.03055	2.53e-05	0.000522086	RAB27A	RAB27A, member RAS oncogene family [Source:HGNC Symbol;Acc:HGNC:9766]
ENSG00000119771	438.5	884	6.41	11.59	-1.03153	4.77e-09	3.68e-07	KLHL29	kelch like family member 29 [Source:HGNC Symbol;Acc:HGNC:29404]
ENSG00000177943	117.5	237	4.245	6.005	-1.032	0.000267512	0.00330397	MAMDC4	MAM domain containing 4 [Source:HGNC Symbol;Acc:HGNC:24083]
ENSG00000107331	504	1005.5	13.275	24.64	-1.03263	1.3e-07	6.08e-06	ABCA2	ATP binding cassette subfamily A member 2 [Source:HGNC Symbol;Acc:HGNC:32]
ENSG00000117505	317	644	7.995	9.585	-1.03296	1.4e-08	9.42e-07	DR1	down-regulator of transcription 1 [Source:HGNC Symbol;Acc:HGNC:3017]
ENSG00000197019	61.5	126	2.435	4.475	-1.03434	0.000337103	0.00393071	SERTAD1	SERTA domain containing 1 [Source:HGNC Symbol;Acc:HGNC:17932]
ENSG00000167244	124813	251584	2010.12	3694.04	-1.03541	1.79e-05	0.000391765	IGF2	insulin like growth factor 2 [Source:HGNC Symbol;Acc:HGNC:5466]
ENSG00000152217	184	368	2.6	8.2	-1.0355	7.5e-06	0.000191368	SETBP1	SET binding protein 1 [Source:HGNC Symbol;Acc:HGNC:15573]
ENSG00000113108	99	197.5	4.785	9.115	-1.03584	0.00210022	0.0162595	APBB3	amyloid beta precursor protein binding family B member 3 [Source:HGNC Symbol;Acc:HGNC:20708]
ENSG00000240303	192.5	386	4.365	8.41	-1.03767	0.000250154	0.00311792	ACAD11	acyl-CoA dehydrogenase family member 11 [Source:HGNC Symbol;Acc:HGNC:30211]
ENSG00000151718	342.5	702	5.885	9.585	-1.03774	1.04e-06	3.57e-05	WWC2	WW and C2 domain containing 2 [Source:HGNC Symbol;Acc:HGNC:24148]
ENSG00000145192	9423.5	19199	473.115	878.445	-1.03851	9.92e-07	3.43e-05	AHSG	alpha 2-HS glycoprotein [Source:HGNC Symbol;Acc:HGNC:349]
ENSG00000183971	1333	2735.5	147.185	261.7	-1.03862	6.16e-08	3.25e-06	NPW	neuropeptide W [Source:HGNC Symbol;Acc:HGNC:30509]
ENSG00000099869	232	473.5	9.77	17.945	-1.03962	5.39e-07	1.99e-05	IGF2-AS	IGF2 antisense RNA [Source:HGNC Symbol;Acc:HGNC:14062]
ENSG00000130208	2114	4242	461.08	830.055	-1.04069	5.36e-06	0.000145931	APOC1	apolipoprotein C1 [Source:HGNC Symbol;Acc:HGNC:607]
ENSG00000168672	18	36.5	0.77	0.95	-1.0426	0.00903506	0.0482625	FAM84B	family with sequence similarity 84 member B [Source:HGNC Symbol;Acc:HGNC:24166]
ENSG00000145990	43	88	0.645	0.795	-1.04276	0.00396622	0.0260211	GFOD1	glucose-fructose oxidoreductase domain containing 1 [Source:HGNC Symbol;Acc:HGNC:21096]
ENSG00000264577	53	108	5.935	10.705	-1.04354	0.00291191	0.0206388	AC010761.1	novel transcript, antisense to RPL23A
ENSG00000138002	130	261	5.94	13.665	-1.04388	0.000268583	0.00330715	IFT172	intraflagellar transport 172 [Source:HGNC Symbol;Acc:HGNC:30391]
ENSG00000103257	1122	2335.5	21.035	40.695	-1.04435	1.19e-05	0.000278131	SLC7A5	solute carrier family 7 member 5 [Source:HGNC Symbol;Acc:HGNC:11063]
ENSG00000185864	2831	5765.5	125.945	207.515	-1.04481	5.74e-05	0.00101138	NPIPB4	nuclear pore complex interacting protein family member B4 [Source:HGNC Symbol;Acc:HGNC:41985]
ENSG00000099860	323	666.5	22.28	40.875	-1.04751	5.54e-07	2.04e-05	GADD45B	growth arrest and DNA damage inducible beta [Source:HGNC Symbol;Acc:HGNC:4096]
ENSG00000115084	231	471	10.155	20.42	-1.04793	1.48e-08	9.81e-07	SLC35F5	solute carrier family 35 member F5 [Source:HGNC Symbol;Acc:HGNC:23617]
ENSG00000174749	38	78.5	0.325	0.615	-1.05049	0.00129675	0.0113462	FAM241A	family with sequence similarity 241 member A [Source:HGNC Symbol;Acc:HGNC:26813]
ENSG00000068383	115	238	3.445	6.645	-1.05105	5.23e-06	0.000143224	INPP5A	inositol polyphosphate-5-phosphatase A [Source:HGNC Symbol;Acc:HGNC:6076]
ENSG00000163631	72367.5	147513	3470.74	7177.88	-1.05199	1.95e-09	1.68e-07	ALB	albumin [Source:HGNC Symbol;Acc:HGNC:399]
ENSG00000157193	83	171	1.78	3.075	-1.05388	4.27e-05	0.000797291	LRP8	LDL receptor related protein 8 [Source:HGNC Symbol;Acc:HGNC:6700]
ENSG00000167701	51.5	103	2.375	4.535	-1.0547	0.00559521	0.0338981	GPT	glutamic--pyruvic transaminase [Source:HGNC Symbol;Acc:HGNC:4552]
ENSG00000150995	99.5	203	2.68	5.075	-1.05563	8.29e-05	0.0013448	ITPR1	inositol 1,4,5-trisphosphate receptor type 1 [Source:HGNC Symbol;Acc:HGNC:6180]
ENSG00000115255	330	669.5	15.86	29.325	-1.05621	2.33e-06	7.14e-05	REEP6	receptor accessory protein 6 [Source:HGNC Symbol;Acc:HGNC:30078]
ENSG00000164362	31	64	0.755	1.62	-1.05805	0.00665268	0.0385403	TERT	telomerase reverse transcriptase [Source:HGNC Symbol;Acc:HGNC:11730]
ENSG00000198064	1248.5	2574.5	31.795	62.95	-1.05901	2.21e-06	6.84e-05	NPIPB13	nuclear pore complex interacting protein family, member B13 [Source:HGNC Symbol;Acc:HGNC:41989]
ENSG00000183426	1109	2278	50.66	95.405	-1.05913	4.59e-07	1.74e-05	NPIPA1	nuclear pore complex interacting protein family member A1 [Source:HGNC Symbol;Acc:HGNC:7909]
ENSG00000113552	214	443.5	9.015	15	-1.05929	5.86e-09	4.43e-07	GNPDA1	glucosamine-6-phosphate deaminase 1 [Source:HGNC Symbol;Acc:HGNC:4417]
ENSG00000280670	23	48	1.46	2.4	-1.06007	0.00510555	0.0316177	CCDC163	coiled-coil domain containing 163 [Source:HGNC Symbol;Acc:HGNC:27003]
ENSG00000173846	79	164.5	3.77	7.7	-1.06038	0.000441427	0.00493216	PLK3	polo like kinase 3 [Source:HGNC Symbol;Acc:HGNC:2154]
ENSG00000147853	635	1317	18.565	34.845	-1.06039	3.61e-10	3.6e-08	AK3	adenylate kinase 3 [Source:HGNC Symbol;Acc:HGNC:17376]
ENSG00000129472	204.5	423.5	8.705	12.685	-1.06065	1.43e-07	6.63e-06	RAB2B	RAB2B, member RAS oncogene family [Source:HGNC Symbol;Acc:HGNC:20246]
ENSG00000143575	695	1437.5	63.63	127.09	-1.06172	2.06e-10	2.18e-08	HAX1	HCLS1 associated protein X-1 [Source:HGNC Symbol;Acc:HGNC:16915]
ENSG00000162194	140	287	6.82	11.805	-1.06228	0.0049758	0.0310775	LBHD1	LBH domain containing 1 [Source:HGNC Symbol;Acc:HGNC:28351]
ENSG00000140092	52	108	2.17	3.795	-1.06241	0.00135194	0.0116798	FBLN5	fibulin 5 [Source:HGNC Symbol;Acc:HGNC:3602]
ENSG00000138670	57	119	1.65	2.91	-1.063	0.00450663	0.0287914	RASGEF1B	RasGEF domain family member 1B [Source:HGNC Symbol;Acc:HGNC:24881]
ENSG00000164211	320	657	7.695	12.025	-1.06376	3.05e-07	1.23e-05	STARD4	StAR related lipid transfer domain containing 4 [Source:HGNC Symbol;Acc:HGNC:18058]
ENSG00000213178	177	364	74.08	122.395	-1.06466	7.7e-05	0.00127011	RPL22P1	ribosomal protein L22 pseudogene 1 [Source:HGNC Symbol;Acc:HGNC:17998]
ENSG00000155111	309.5	637	5.2	9.4	-1.06777	2.74e-06	8.13e-05	CDK19	cyclin dependent kinase 19 [Source:HGNC Symbol;Acc:HGNC:19338]
ENSG00000101935	83	171.5	1.565	2.745	-1.06794	0.000765267	0.00748305	AMMECR1	Alport syndrome, mental retardation, midface hypoplasia and elliptocytosis chromosomal region gene 1 [Source:HGNC Symbol;Acc:HGNC:467]
ENSG00000113742	163	340	2.425	4.325	-1.06809	5.01e-06	0.000138154	CPEB4	cytoplasmic polyadenylation element binding protein 4 [Source:HGNC Symbol;Acc:HGNC:21747]
ENSG00000104320	229	480.5	4.355	8.31	-1.06955	1.29e-07	6.04e-06	NBN	nibrin [Source:HGNC Symbol;Acc:HGNC:7652]
ENSG00000187922	55.5	114	2.805	5.24	-1.07161	0.00630727	0.0371135	LCN10	lipocalin 10 [Source:HGNC Symbol;Acc:HGNC:20892]
ENSG00000180953	102.5	212.5	15.965	29.81	-1.07523	0.000112404	0.00168141	ST20	suppressor of tumorigenicity 20 [Source:HGNC Symbol;Acc:HGNC:33520]
ENSG00000189332	54.5	113	1.555	2.955	-1.07559	0.00132888	0.011539	AC090099.1	-
ENSG00000108960	1478	3094.5	46.09	87.33	-1.07736	1.73e-11	2.27e-09	MMD	monocyte to macrophage differentiation associated [Source:HGNC Symbol;Acc:HGNC:7153]
ENSG00000086619	44	91.5	0.805	1.445	-1.07824	0.00293104	0.0207365	ERO1B	endoplasmic reticulum oxidoreductase 1 beta [Source:HGNC Symbol;Acc:HGNC:14355]
ENSG00000158806	95	196.5	12.495	22.585	-1.07865	0.000709661	0.00706463	NPM2	nucleophosmin/nucleoplasmin 2 [Source:HGNC Symbol;Acc:HGNC:7930]
ENSG00000136783	131	276	7.05	13.13	-1.07918	4.04e-07	1.55e-05	NIPSNAP3A	nipsnap homolog 3A [Source:HGNC Symbol;Acc:HGNC:23619]
ENSG00000243708	256	537	7.825	14.85	-1.07993	0.00207206	0.0160983	PLA2G4B	phospholipase A2 group IVB [Source:HGNC Symbol;Acc:HGNC:9036]
ENSG00000166886	324.5	679.5	10.37	19.78	-1.08136	4.74e-09	3.68e-07	NAB2	NGFI-A binding protein 2 [Source:HGNC Symbol;Acc:HGNC:7627]
ENSG00000176597	150.5	316	3.17	6.085	-1.08353	1.36e-06	4.47e-05	B3GNT5	UDP-GlcNAc:betaGal beta-1,3-N-acetylglucosaminyltransferase 5 [Source:HGNC Symbol;Acc:HGNC:15684]
ENSG00000189007	209	440.5	6.865	13.88	-1.08461	3.01e-08	1.78e-06	ADAT2	adenosine deaminase, tRNA specific 2 [Source:HGNC Symbol;Acc:HGNC:21172]
ENSG00000166922	57.5	118.5	6.76	11.775	-1.08474	0.00635877	0.037336	SCG5	secretogranin V [Source:HGNC Symbol;Acc:HGNC:10816]
ENSG00000155858	61.5	129.5	0.71	1.375	-1.08499	0.000119411	0.00176269	LSM11	LSM11, U7 small nuclear RNA associated [Source:HGNC Symbol;Acc:HGNC:30860]
ENSG00000095203	458.5	962.5	8.895	17.2	-1.08781	5e-12	7.45e-10	EPB41L4B	erythrocyte membrane protein band 4.1 like 4B [Source:HGNC Symbol;Acc:HGNC:19818]
ENSG00000145198	89	185.5	2.765	4.89	-1.08792	0.000253733	0.00315666	VWA5B2	von Willebrand factor A domain containing 5B2 [Source:HGNC Symbol;Acc:HGNC:25144]
ENSG00000187889	29.5	62	1.205	2.59	-1.08848	0.00847671	0.0460164	FYB2	FYN binding protein 2 [Source:HGNC Symbol;Acc:HGNC:27295]
ENSG00000214113	289	616.5	15.38	29.67	-1.08885	4.69e-09	3.68e-07	LYRM4	LYR motif containing 4 [Source:HGNC Symbol;Acc:HGNC:21365]
ENSG00000147231	74	154.5	2.74	6.675	-1.08958	0.000163868	0.00226959	RADX	RPA1 related single stranded DNA binding protein, X-linked [Source:HGNC Symbol;Acc:HGNC:25486]
ENSG00000171564	92	199	5.14	9.145	-1.09127	0.00462843	0.0294348	FGB	fibrinogen beta chain [Source:HGNC Symbol;Acc:HGNC:3662]
ENSG00000261408	130.5	276.5	2.96	5.38	-1.09131	0.000250213	0.00311792	TEN1-CDK3	TEN1-CDK3 readthrough (NMD candidate) [Source:HGNC Symbol;Acc:HGNC:44420]
ENSG00000272872	37.5	79.5	6.095	11.2	-1.09736	0.00493467	0.0308708	AP000525.1	novel transcript, sense intronic to novel transcript
ENSG00000172985	259	544.5	3.41	6.635	-1.09755	3.01e-07	1.21e-05	SH3RF3	SH3 domain containing ring finger 3 [Source:HGNC Symbol;Acc:HGNC:24699]
ENSG00000119986	116.5	252	7.095	13.57	-1.102	0.000113539	0.00169065	AVPI1	arginine vasopressin induced 1 [Source:HGNC Symbol;Acc:HGNC:30898]
ENSG00000090975	86.5	183.5	1.09	2.01	-1.10303	6.49e-05	0.00111249	PITPNM2	phosphatidylinositol transfer protein membrane associated 2 [Source:HGNC Symbol;Acc:HGNC:21044]
ENSG00000087266	228.5	473	5.49	12.815	-1.10427	6.79e-05	0.00114226	SH3BP2	SH3 domain binding protein 2 [Source:HGNC Symbol;Acc:HGNC:10825]
ENSG00000275875	41	87	25.725	41.875	-1.10677	0.00160943	0.0132869	AC091812.3	capicua homolog (Drosophila) (CIC) pseudogene
ENSG00000158106	288	605	9.2	19.69	-1.11089	0.000301912	0.00361823	RHPN1	rhophilin Rho GTPase binding protein 1 [Source:HGNC Symbol;Acc:HGNC:19973]
ENSG00000167508	1396	2954	77.645	160.85	-1.11095	3.98e-08	2.24e-06	MVD	mevalonate diphosphate decarboxylase [Source:HGNC Symbol;Acc:HGNC:7529]
ENSG00000214736	862	1858	172.37	317.575	-1.11348	3.57e-11	4.45e-09	TOMM6	translocase of outer mitochondrial membrane 6 [Source:HGNC Symbol;Acc:HGNC:34528]
ENSG00000173890	252	542.5	11.995	24.805	-1.11413	2.85e-09	2.38e-07	GPR160	G protein-coupled receptor 160 [Source:HGNC Symbol;Acc:HGNC:23693]
ENSG00000247092	32.5	70.5	4.635	7.41	-1.11439	0.00118661	0.0105974	SNHG10	small nucleolar RNA host gene 10 [Source:HGNC Symbol;Acc:HGNC:27510]
ENSG00000178821	19	41	1.755	4.195	-1.11813	0.00735577	0.0414255	TMEM52	transmembrane protein 52 [Source:HGNC Symbol;Acc:HGNC:27916]
ENSG00000109063	164	350	3.36	5.655	-1.11888	0.000239209	0.00301258	MYH3	myosin heavy chain 3 [Source:HGNC Symbol;Acc:HGNC:7573]
ENSG00000162772	98	211	4.345	8.465	-1.11922	1.66e-05	0.000366101	ATF3	activating transcription factor 3 [Source:HGNC Symbol;Acc:HGNC:785]
ENSG00000241404	211.5	449	12.815	22.63	-1.11987	0.000231926	0.00295234	EGFL8	EGF like domain multiple 8 [Source:HGNC Symbol;Acc:HGNC:13944]
ENSG00000156510	250.5	531.5	7.635	19.43	-1.12023	0.00311069	0.0217564	HKDC1	hexokinase domain containing 1 [Source:HGNC Symbol;Acc:HGNC:23302]
ENSG00000236255	70.5	150.5	3.655	7.13	-1.12116	0.000271632	0.00332668	AC009404.1	novel transcript
ENSG00000187775	32	69.5	1.005	1.665	-1.12139	0.0023072	0.0173798	DNAH17	dynein axonemal heavy chain 17 [Source:HGNC Symbol;Acc:HGNC:2946]
ENSG00000131979	197	423.5	6.245	13.81	-1.1245	6.04e-08	3.22e-06	GCH1	GTP cyclohydrolase 1 [Source:HGNC Symbol;Acc:HGNC:4193]
ENSG00000185615	19	40.5	1.51	1.925	-1.12524	0.00752918	0.0421854	PDIA2	protein disulfide isomerase family A member 2 [Source:HGNC Symbol;Acc:HGNC:14180]
ENSG00000185238	169.5	366	5.495	10.19	-1.12589	1.03e-05	0.000248746	PRMT3	protein arginine methyltransferase 3 [Source:HGNC Symbol;Acc:HGNC:30163]
ENSG00000137962	647.5	1408	8.255	16.505	-1.13103	4.26e-09	3.39e-07	ARHGAP29	Rho GTPase activating protein 29 [Source:HGNC Symbol;Acc:HGNC:30207]
ENSG00000188010	40	87.5	6.21	11.295	-1.1311	0.0029311	0.0207365	MORN2	MORN repeat containing 2 [Source:HGNC Symbol;Acc:HGNC:30166]
ENSG00000151876	63.5	139	3.835	11.17	-1.13239	3.17e-05	0.00062627	FBXO4	F-box protein 4 [Source:HGNC Symbol;Acc:HGNC:13583]
ENSG00000263165	63.5	138	17.22	31.165	-1.13313	0.00284809	0.0202707	AC087292.1	novel transcript, antisense to ANKFY1
ENSG00000103066	134	290.5	4.7	8.125	-1.13321	6.42e-08	3.37e-06	PLA2G15	phospholipase A2 group XV [Source:HGNC Symbol;Acc:HGNC:17163]
ENSG00000123119	31	67.5	0.45	1.04	-1.13352	0.00131557	0.0114623	NECAB1	N-terminal EF-hand calcium binding protein 1 [Source:HGNC Symbol;Acc:HGNC:20983]
ENSG00000248334	55.5	122	0.82	2.035	-1.13463	0.000185668	0.00249158	WHAMMP2	WAS protein homolog associated with actin, golgi membranes and microtubules pseudogene 2 [Source:HGNC Symbol;Acc:HGNC:32360]
ENSG00000270580	111.5	238	4.115	9.03	-1.1351	7.48e-05	0.00124169	PKD1P6-NPIPP1	PKD1P6-NPIPP1 readthrough [Source:NCBI gene;Acc:105369154]
ENSG00000176381	24	52	0.75	1.345	-1.13557	0.0028909	0.0205088	PRR18	proline rich 18 [Source:HGNC Symbol;Acc:HGNC:28574]
ENSG00000005844	127	267.5	4.115	7.445	-1.13576	0.000632492	0.00646043	ITGAL	integrin subunit alpha L [Source:HGNC Symbol;Acc:HGNC:6148]
ENSG00000169684	43	93	1.81	6.13	-1.13647	0.000880862	0.00838895	CHRNA5	cholinergic receptor nicotinic alpha 5 subunit [Source:HGNC Symbol;Acc:HGNC:1959]
ENSG00000168301	86	186	4.67	9.845	-1.13803	1.5e-05	0.000338207	KCTD6	potassium channel tetramerization domain containing 6 [Source:HGNC Symbol;Acc:HGNC:22235]
ENSG00000129521	51.5	113	1.785	3.155	-1.13832	0.000761979	0.0074604	EGLN3	egl-9 family hypoxia inducible factor 3 [Source:HGNC Symbol;Acc:HGNC:14661]
ENSG00000178607	189	404	2.78	4.415	-1.13923	0.000305256	0.00364691	ERN1	endoplasmic reticulum to nucleus signaling 1 [Source:HGNC Symbol;Acc:HGNC:3449]
ENSG00000186480	238.5	516.5	10.21	14.435	-1.14007	5.41e-08	2.94e-06	INSIG1	insulin induced gene 1 [Source:HGNC Symbol;Acc:HGNC:6083]
ENSG00000134291	409.5	898	30.5	56.19	-1.1413	1.1e-10	1.24e-08	TMEM106C	transmembrane protein 106C [Source:HGNC Symbol;Acc:HGNC:28775]
ENSG00000172932	2202.5	4792	103.215	205.915	-1.14193	4.34e-09	3.43e-07	ANKRD13D	ankyrin repeat domain 13D [Source:HGNC Symbol;Acc:HGNC:27880]
ENSG00000100379	300	648	17.99	36.115	-1.14212	1.26e-08	8.61e-07	KCTD17	potassium channel tetramerization domain containing 17 [Source:HGNC Symbol;Acc:HGNC:25705]
ENSG00000215908	506	1087	24.81	50.325	-1.14315	1.35e-06	4.47e-05	CROCCP2	ciliary rootlet coiled-coil, rootletin pseudogene 2 [Source:HGNC Symbol;Acc:HGNC:28170]
ENSG00000259417	28	61	0.31	0.62	-1.14325	0.00365813	0.0246011	CTXND1	cortexin domain containing 1 [Source:HGNC Symbol;Acc:HGNC:50507]
ENSG00000056050	86	189.5	7.365	15.195	-1.14347	1.67e-05	0.000368295	HPF1	histone PARylation factor 1 [Source:HGNC Symbol;Acc:HGNC:26051]
ENSG00000188599	129.5	281	11.435	21.87	-1.14799	0.000177619	0.00240884	NPIPP1	nuclear pore complex interacting protein pseudogene 1 [Source:HGNC Symbol;Acc:HGNC:35407]
ENSG00000104450	120	264.5	2.78	5.875	-1.14925	0.000555494	0.00587729	SPAG1	sperm associated antigen 1 [Source:HGNC Symbol;Acc:HGNC:11212]
ENSG00000268189	35	76.5	1.68	4.035	-1.14953	0.00348236	0.0237076	AC005785.1	novel transcript, antisense to AKAP8 and AKAP8L
ENSG00000113739	161.5	351.5	2.695	4.69	-1.15054	4.71e-09	3.68e-07	STC2	stanniocalcin 2 [Source:HGNC Symbol;Acc:HGNC:11374]
ENSG00000254206	354	780	7.845	15.565	-1.15529	5.52e-06	0.000148279	NPIPB11	nuclear pore complex interacting protein family member B11 [Source:HGNC Symbol;Acc:HGNC:37453]
ENSG00000071073	394.5	872.5	6.625	13.44	-1.15531	1.96e-10	2.11e-08	MGAT4A	alpha-1,3-mannosyl-glycoprotein 4-beta-N-acetylglucosaminyltransferase A [Source:HGNC Symbol;Acc:HGNC:7047]
ENSG00000273466	39	87	5.58	10.7	-1.15544	0.000317087	0.00375154	AC012510.1	novel transcript, antisense to PLCD4
ENSG00000137814	219	488	7.995	14.93	-1.15571	2.33e-08	1.44e-06	HAUS2	HAUS augmin like complex subunit 2 [Source:HGNC Symbol;Acc:HGNC:25530]
ENSG00000176907	534	1156	24.215	48.34	-1.15701	0.00259496	0.0189433	TCIM	transcriptional and immune response regulator [Source:HGNC Symbol;Acc:HGNC:1357]
ENSG00000198853	816	1819.5	12.21	24.655	-1.15926	6.65e-09	4.93e-07	RUSC2	RUN and SH3 domain containing 2 [Source:HGNC Symbol;Acc:HGNC:23625]
ENSG00000198840	9474.5	21154.5	6002.32	10132.7	-1.16327	1.5e-05	0.000338207	MT-ND3	mitochondrially encoded NADH:ubiquinone oxidoreductase core subunit 3 [Source:HGNC Symbol;Acc:HGNC:7458]
ENSG00000232341	53	118.5	3.795	7.55	-1.16481	0.000765859	0.00748407	RPL4P2	ribosomal protein L4 pseudogene 2 [Source:HGNC Symbol;Acc:HGNC:36836]
ENSG00000260296	64	140.5	5.15	10.23	-1.16528	0.00236962	0.0177629	AC095057.3	novel transcript, overlapping N4BP2
ENSG00000169174	482	1050	10.4	21.06	-1.16558	3.86e-06	0.000110405	PCSK9	proprotein convertase subtilisin/kexin type 9 [Source:HGNC Symbol;Acc:HGNC:20001]
ENSG00000139793	459.5	1033	13.055	19.75	-1.16704	1.82e-10	1.99e-08	MBNL2	muscleblind like splicing regulator 2 [Source:HGNC Symbol;Acc:HGNC:16746]
ENSG00000267385	36	79.5	1.69	3.42	-1.16964	0.00333581	0.0229133	AC011498.4	novel transcript
ENSG00000151224	17.5	38.5	0.525	0.985	-1.1698	0.00767802	0.0428007	MAT1A	methionine adenosyltransferase 1A [Source:HGNC Symbol;Acc:HGNC:6903]
ENSG00000102878	140.5	306	12.255	27.75	-1.17334	0.00106148	0.00970329	HSF4	heat shock transcription factor 4 [Source:HGNC Symbol;Acc:HGNC:5227]
ENSG00000263731	77.5	175	2.36	4.79	-1.17432	7.28e-06	0.000187088	AC145207.5	novel transcript
ENSG00000149781	34	76	3.71	5.995	-1.1755	0.00157171	0.0130851	FERMT3	fermitin family member 3 [Source:HGNC Symbol;Acc:HGNC:23151]
ENSG00000115738	1609	3634.5	149.205	251.28	-1.17848	8.86e-12	1.23e-09	ID2	inhibitor of DNA binding 2 [Source:HGNC Symbol;Acc:HGNC:5361]
ENSG00000234964	68	156.5	29.71	53.125	-1.18382	0.00213566	0.0164675	FABP5P7	fatty acid binding protein 5 pseudogene 7 [Source:HGNC Symbol;Acc:HGNC:31070]
ENSG00000223509	40.5	91	2.715	5.125	-1.18391	0.00226292	0.0171812	AC135983.2	WAS protein homolog associated with actin, golgi membranes and microtubules (WHAMM) pseudogene
ENSG00000077092	37.5	85.5	1.225	2.665	-1.18608	0.00139763	0.0119468	RARB	retinoic acid receptor beta [Source:HGNC Symbol;Acc:HGNC:9865]
ENSG00000116852	38.5	86	0.305	0.645	-1.18711	0.000127336	0.00185294	KIF21B	kinesin family member 21B [Source:HGNC Symbol;Acc:HGNC:29442]
ENSG00000100528	468.5	1058.5	30.855	52.85	-1.18991	7.69e-13	1.41e-10	CNIH1	cornichon family AMPA receptor auxiliary protein 1 [Source:HGNC Symbol;Acc:HGNC:19431]
ENSG00000178038	120	267	2.44	6.56	-1.19325	0.000356788	0.00410909	ALS2CL	ALS2 C-terminal like [Source:HGNC Symbol;Acc:HGNC:20605]
ENSG00000021645	891	2011	17.39	35.565	-1.19476	3.87e-12	5.94e-10	NRXN3	neurexin 3 [Source:HGNC Symbol;Acc:HGNC:8010]
ENSG00000267576	106.5	243.5	12.015	24.055	-1.19479	0.00239572	0.0179148	AC011472.3	novel transcript, sense intronic to TSPAN16
ENSG00000166971	55	124.5	3.42	4.895	-1.19761	1.91e-05	0.000413891	AKTIP	AKT interacting protein [Source:HGNC Symbol;Acc:HGNC:16710]
ENSG00000155970	52.5	119	1.34	2.67	-1.20217	0.000165777	0.00228663	MICU3	mitochondrial calcium uptake family member 3 [Source:HGNC Symbol;Acc:HGNC:27820]
ENSG00000145506	95.5	218.5	5.505	11.81	-1.20389	1.41e-06	4.64e-05	NKD2	naked cuticle homolog 2 [Source:HGNC Symbol;Acc:HGNC:17046]
ENSG00000121316	20.5	47	0.69	1.45	-1.21034	0.00161133	0.0132924	PLBD1	phospholipase B domain containing 1 [Source:HGNC Symbol;Acc:HGNC:26215]
ENSG00000106003	47.5	109.5	1.825	3.85	-1.21042	0.000284425	0.00344905	LFNG	LFNG O-fucosylpeptide 3-beta-N-acetylglucosaminyltransferase [Source:HGNC Symbol;Acc:HGNC:6560]
ENSG00000188338	347.5	779	11.08	26.34	-1.21102	2.87e-07	1.17e-05	SLC38A3	solute carrier family 38 member 3 [Source:HGNC Symbol;Acc:HGNC:18044]
ENSG00000128578	49.5	112.5	0.8	2.46	-1.21259	0.000717173	0.00711702	STRIP2	striatin interacting protein 2 [Source:HGNC Symbol;Acc:HGNC:22209]
ENSG00000170921	23	53	0.15	0.35	-1.21685	0.00136499	0.0117397	TANC2	tetratricopeptide repeat, ankyrin repeat and coiled-coil containing 2 [Source:HGNC Symbol;Acc:HGNC:30212]
ENSG00000245532	6698.5	15336.5	138.185	235.835	-1.217	2.85e-06	8.43e-05	NEAT1	nuclear paraspeckle assembly transcript 1 [Source:HGNC Symbol;Acc:HGNC:30815]
ENSG00000135502	24	55.5	2.06	3.165	-1.21738	0.00801443	0.0441153	SLC26A10	solute carrier family 26 member 10 [Source:HGNC Symbol;Acc:HGNC:14470]
ENSG00000143199	46.5	107.5	1.145	2.18	-1.22034	0.000111011	0.00166592	ADCY10	adenylate cyclase 10 [Source:HGNC Symbol;Acc:HGNC:21285]
ENSG00000082512	80	181.5	1.785	3.745	-1.22141	9.44e-05	0.00146857	TRAF5	TNF receptor associated factor 5 [Source:HGNC Symbol;Acc:HGNC:12035]
ENSG00000214456	137.5	309.5	9.385	18.29	-1.22187	8.88e-05	0.00141447	PLIN5	perilipin 5 [Source:HGNC Symbol;Acc:HGNC:33196]
ENSG00000184163	38	87.5	6.715	12.645	-1.22579	0.00370399	0.0248204	C1QTNF12	C1q and TNF related 12 [Source:HGNC Symbol;Acc:HGNC:32308]
ENSG00000259172	21	48.5	0.655	1.39	-1.22592	0.00349715	0.0237769	AC023024.1	novel transcript, antisense to SNRPA1 and PCSK6
ENSG00000165997	549	1272.5	5.8	12.34	-1.22636	1.13e-13	2.38e-11	ARL5B	ADP ribosylation factor like GTPase 5B [Source:HGNC Symbol;Acc:HGNC:23052]
ENSG00000279592	55.5	128	5.415	11.155	-1.22718	0.00227572	0.0172442	AC010653.2	novel transcript
ENSG00000259865	130.5	303	9.655	20.095	-1.23009	9.89e-05	0.00152037	AL390728.6	novel transcript
ENSG00000183578	26.5	62.5	1.12	2.35	-1.23066	0.000787184	0.00765348	TNFAIP8L3	TNF alpha induced protein 8 like 3 [Source:HGNC Symbol;Acc:HGNC:20620]
ENSG00000165704	166	386	10.69	22.04	-1.23217	2.56e-09	2.18e-07	HPRT1	hypoxanthine phosphoribosyltransferase 1 [Source:HGNC Symbol;Acc:HGNC:5157]
ENSG00000261556	76.5	175.5	4.755	10.385	-1.23373	0.000286134	0.00346501	SMG1P7	SMG1 pseudogene 7 [Source:HGNC Symbol;Acc:HGNC:49864]
ENSG00000169203	778.5	1810	74.2	147.58	-1.23427	3.14e-06	9.21e-05	NPIPB12	nuclear pore complex interacting protein family, member B12 [Source:HGNC Symbol;Acc:HGNC:37491]
ENSG00000147437	23.5	55	1.635	3.34	-1.23807	0.0035266	0.0238819	GNRH1	gonadotropin releasing hormone 1 [Source:HGNC Symbol;Acc:HGNC:4419]
ENSG00000102265	73	172	8.39	19.98	-1.23989	6.06e-05	0.0010547	TIMP1	TIMP metallopeptidase inhibitor 1 [Source:HGNC Symbol;Acc:HGNC:11820]
ENSG00000134107	539.5	1261.5	12.815	27.91	-1.24044	6.13e-10	5.81e-08	BHLHE40	basic helix-loop-helix family member e40 [Source:HGNC Symbol;Acc:HGNC:1046]
ENSG00000115520	125	292	5.105	10.515	-1.2409	1.12e-08	7.65e-07	COQ10B	coenzyme Q10B [Source:HGNC Symbol;Acc:HGNC:25819]
ENSG00000232653	41.5	94.5	1.175	1.845	-1.24346	0.00701541	0.0401221	GOLGA8N	golgin A8 family member N [Source:HGNC Symbol;Acc:HGNC:44405]
ENSG00000085465	48.5	112	2.36	3.93	-1.24529	9.89e-05	0.00152037	OVGP1	oviductal glycoprotein 1 [Source:HGNC Symbol;Acc:HGNC:8524]
ENSG00000164379	423.5	999.5	15.08	32.2	-1.24533	4.68e-07	1.77e-05	FOXQ1	forkhead box Q1 [Source:HGNC Symbol;Acc:HGNC:20951]
ENSG00000260711	29	68	0.315	0.685	-1.24671	0.000201751	0.00265178	AL121839.2	novel transcript, intronic to CATSPERB
ENSG00000128683	82.5	194.5	3.715	7.33	-1.24692	1.04e-06	3.58e-05	GAD1	glutamate decarboxylase 1 [Source:HGNC Symbol;Acc:HGNC:4092]
ENSG00000178201	35.5	84	1.25	2.67	-1.24728	0.00103279	0.00952847	VN1R1	vomeronasal 1 receptor 1 [Source:HGNC Symbol;Acc:HGNC:13548]
ENSG00000106686	33	76.5	1.33	3.115	-1.24821	0.00119327	0.0106382	SPATA6L	spermatogenesis associated 6 like [Source:HGNC Symbol;Acc:HGNC:25472]
ENSG00000163584	259.5	614	46.75	100.67	-1.24876	5.85e-10	5.58e-08	RPL22L1	ribosomal protein L22 like 1 [Source:HGNC Symbol;Acc:HGNC:27610]
ENSG00000104879	49	114.5	2.505	5.365	-1.25133	3.76e-05	0.000714773	CKM	creatine kinase, M-type [Source:HGNC Symbol;Acc:HGNC:1994]
ENSG00000255498	46	107.5	19.47	36.59	-1.25208	0.00395124	0.0259821	AC068385.1	novel transcript
ENSG00000127415	245	565.5	14.47	30.59	-1.25488	0.000179367	0.00242612	IDUA	iduronidase, alpha-L- [Source:HGNC Symbol;Acc:HGNC:5391]
ENSG00000012504	138.5	328.5	7.28	13.64	-1.25791	3.82e-06	0.000109532	NR1H4	nuclear receptor subfamily 1 group H member 4 [Source:HGNC Symbol;Acc:HGNC:7967]
ENSG00000247095	71.5	165.5	9.915	19.685	-1.25819	0.00394224	0.0259821	MIR210HG	MIR210 host gene [Source:HGNC Symbol;Acc:HGNC:39524]
ENSG00000272851	41.5	98	9.415	18.92	-1.26015	0.000576487	0.00601647	AC096772.1	novel transcript
ENSG00000175130	2105.5	5017.5	106.305	228.055	-1.26096	9.35e-15	2.21e-12	MARCKSL1	MARCKS like 1 [Source:HGNC Symbol;Acc:HGNC:7142]
ENSG00000143502	41	97	2.27	5.145	-1.26099	0.000824967	0.00795034	SUSD4	sushi domain containing 4 [Source:HGNC Symbol;Acc:HGNC:25470]
ENSG00000042062	46.5	109.5	1.76	3.785	-1.26221	0.000589653	0.00612888	RIPOR3	RIPOR family member 3 [Source:HGNC Symbol;Acc:HGNC:16168]
ENSG00000164687	541	1297.5	65.415	136.8	-1.26223	7.57e-11	8.88e-09	FABP5	fatty acid binding protein 5 [Source:HGNC Symbol;Acc:HGNC:3560]
ENSG00000215769	32	73.5	1.145	2.26	-1.2636	0.00834025	0.0455171	ARHGAP27P1-BPTFP1-KPNA2P3	ARHGAP27P1-BPTFP1-KPNA2P3 readthrough, transcribed pseudogene [Source:HGNC Symbol;Acc:HGNC:52873]
ENSG00000249859	64	151.5	19.815	20.41	-1.26585	9.19e-06	0.000228625	PVT1	Pvt1 oncogene [Source:HGNC Symbol;Acc:HGNC:9709]
ENSG00000264558	62.5	150	83.67	139.575	-1.26648	5.09e-05	0.000912948	AC015674.1	novel transcript, antisense to KPNB1
ENSG00000134548	33	77.5	1.54	3.04	-1.27151	0.0016473	0.0135382	SPX	spexin hormone [Source:HGNC Symbol;Acc:HGNC:28139]
ENSG00000188582	365	868.5	12.075	26.295	-1.27228	1.22e-10	1.35e-08	PAQR9	progestin and adipoQ receptor family member 9 [Source:HGNC Symbol;Acc:HGNC:30131]
ENSG00000159753	163	387.5	4.985	9.82	-1.27386	1.08e-05	0.000258686	CARMIL2	capping protein regulator and myosin 1 linker 2 [Source:HGNC Symbol;Acc:HGNC:27089]
ENSG00000230267	16.5	40	1.315	3.24	-1.27415	0.00490685	0.0307344	HERC2P4	hect domain and RLD 2 pseudogene 4 [Source:HGNC Symbol;Acc:HGNC:4872]
ENSG00000134802	2456	5860	85.44	190.115	-1.27438	8.25e-15	2e-12	SLC43A3	solute carrier family 43 member 3 [Source:HGNC Symbol;Acc:HGNC:17466]
ENSG00000081138	28.5	68.5	0.705	2.065	-1.27517	0.000795646	0.00772109	CDH7	cadherin 7 [Source:HGNC Symbol;Acc:HGNC:1766]
ENSG00000188223	46.5	108.5	4.255	9.085	-1.2759	0.00598717	0.0358204	AD000671.1	novel transcript
ENSG00000184702	169	406	7.895	17.83	-1.27838	0.000106941	0.0016223	2022-09-05	septin 5 [Source:HGNC Symbol;Acc:HGNC:9164]
ENSG00000010438	88.5	215	10.035	21.91	-1.27936	1.71e-06	5.45e-05	PRSS3	serine protease 3 [Source:HGNC Symbol;Acc:HGNC:9486]
ENSG00000176871	485	1175	18.68	36.265	-1.2835	1.45e-11	1.95e-09	WSB2	WD repeat and SOCS box containing 2 [Source:HGNC Symbol;Acc:HGNC:19222]
ENSG00000172345	16	38.5	0.915	1.785	-1.28609	0.00394658	0.0259821	STARD5	StAR related lipid transfer domain containing 5 [Source:HGNC Symbol;Acc:HGNC:18065]
ENSG00000114270	84	200.5	1.83	5.325	-1.28731	0.000867923	0.00830178	COL7A1	collagen type VII alpha 1 chain [Source:HGNC Symbol;Acc:HGNC:2214]
ENSG00000139211	48	118.5	1.255	2.91	-1.28802	0.00159106	0.0131705	AMIGO2	adhesion molecule with Ig like domain 2 [Source:HGNC Symbol;Acc:HGNC:24073]
ENSG00000148339	395.5	956.5	9.71	22.22	-1.29414	3.25e-16	1.11e-13	SLC25A25	solute carrier family 25 member 25 [Source:HGNC Symbol;Acc:HGNC:20663]
ENSG00000268220	55.5	134	2.67	5.885	-1.29818	0.00131059	0.0114255	AC008040.5	novel transcript, antisense to PHC3
ENSG00000166482	29.5	71	1.395	2.97	-1.30044	0.00106602	0.00971828	MFAP4	microfibril associated protein 4 [Source:HGNC Symbol;Acc:HGNC:7035]
ENSG00000160588	322	780.5	6.465	14.37	-1.30501	7.53e-12	1.07e-09	MPZL3	myelin protein zero like 3 [Source:HGNC Symbol;Acc:HGNC:27279]
ENSG00000234602	15	36.5	0.68	1.535	-1.30521	0.00626053	0.0369092	MCIDAS	multiciliate differentiation and DNA synthesis associated cell cycle protein [Source:HGNC Symbol;Acc:HGNC:40050]
ENSG00000277991	188.5	478	10.715	15.05	-1.30733	0.00155779	0.0129833	FP236241.1	uncharacterized LOC102723360 [Source:NCBI gene;Acc:102723360]
ENSG00000091513	11391	27311	687.87	1556.27	-1.30734	1.1e-08	7.65e-07	TF	transferrin [Source:HGNC Symbol;Acc:HGNC:11740]
ENSG00000108244	1927.5	4832.5	88.235	207.155	-1.30753	0.000759074	0.00744647	KRT23	keratin 23 [Source:HGNC Symbol;Acc:HGNC:6438]
ENSG00000244701	17.5	43.5	2.475	5.31	-1.31282	0.0085163	0.0461172	AC004918.1	novel transcript, antisense to AGK
ENSG00000076641	111.5	274	1.16	1.97	-1.31716	9.29e-08	4.63e-06	PAG1	phosphoprotein membrane anchor with glycosphingolipid microdomains 1 [Source:HGNC Symbol;Acc:HGNC:30043]
ENSG00000274276	102.5	252.5	3.335	7.335	-1.31755	2.51e-06	7.57e-05	CBSL	cystathionine-beta-synthase like [Source:HGNC Symbol;Acc:HGNC:51829]
ENSG00000146755	136.5	324.5	6.325	15.03	-1.3181	0.00391928	0.0259125	TRIM50	tripartite motif containing 50 [Source:HGNC Symbol;Acc:HGNC:19017]
ENSG00000205702	47	115	4.145	10.09	-1.3188	0.000461224	0.00511612	CYP2D7	cytochrome P450 family 2 subfamily D member 7 (gene/pseudogene) [Source:HGNC Symbol;Acc:HGNC:2624]
ENSG00000117598	24	60	0.635	1.27	-1.32169	0.00215812	0.016574	PLPPR5	phospholipid phosphatase related 5 [Source:HGNC Symbol;Acc:HGNC:31703]
ENSG00000196352	55	135	3.005	5.255	-1.32323	4.11e-06	0.000116757	CD55	CD55 molecule (Cromer blood group) [Source:HGNC Symbol;Acc:HGNC:2665]
ENSG00000167549	24.5	59	0.655	2.3	-1.32377	0.0091648	0.0488027	CORO6	coronin 6 [Source:HGNC Symbol;Acc:HGNC:21356]
ENSG00000184922	57.5	141	1.595	4.145	-1.3255	6.97e-05	0.00116764	FMNL1	formin like 1 [Source:HGNC Symbol;Acc:HGNC:1212]
ENSG00000147459	873	2171	12.51	23.12	-1.3271	2.22e-15	6.2e-13	DOCK5	dedicator of cytokinesis 5 [Source:HGNC Symbol;Acc:HGNC:23476]
ENSG00000160870	25.5	62	1.08	2.605	-1.32873	0.0028344	0.0202014	CYP3A7	cytochrome P450 family 3 subfamily A member 7 [Source:HGNC Symbol;Acc:HGNC:2640]
ENSG00000204642	38	93.5	3.555	10.025	-1.33213	0.000337204	0.00393071	HLA-F	major histocompatibility complex, class I, F [Source:HGNC Symbol;Acc:HGNC:4963]
ENSG00000121236	36.5	91	1.04	2.78	-1.34621	0.000175404	0.00238935	TRIM6	tripartite motif containing 6 [Source:HGNC Symbol;Acc:HGNC:16277]
ENSG00000112218	17	42.5	0.215	0.505	-1.3519	0.00341614	0.0234128	GPR63	G protein-coupled receptor 63 [Source:HGNC Symbol;Acc:HGNC:13302]
ENSG00000185787	1575.5	4023	120.875	171.045	-1.35378	7.38e-13	1.36e-10	MORF4L1	mortality factor 4 like 1 [Source:HGNC Symbol;Acc:HGNC:16989]
ENSG00000141497	14	35.5	0.585	1.29	-1.35533	0.00423194	0.0274496	ZMYND15	zinc finger MYND-type containing 15 [Source:HGNC Symbol;Acc:HGNC:20997]
ENSG00000172458	29	74	1.705	3.87	-1.35557	2.99e-05	0.000598234	IL17D	interleukin 17D [Source:HGNC Symbol;Acc:HGNC:5984]
ENSG00000112305	193.5	490.5	6.15	13.46	-1.35726	3.43e-12	5.44e-10	SMAP1	small ArfGAP 1 [Source:HGNC Symbol;Acc:HGNC:19651]
ENSG00000109084	1185.5	2987.5	38.505	87.815	-1.36536	3.83e-13	7.54e-11	TMEM97	transmembrane protein 97 [Source:HGNC Symbol;Acc:HGNC:28106]
ENSG00000112294	62.5	161.5	1.33	2.17	-1.368	2.34e-07	9.94e-06	ALDH5A1	aldehyde dehydrogenase 5 family member A1 [Source:HGNC Symbol;Acc:HGNC:408]
ENSG00000278000	48	120.5	8.32	18.385	-1.36832	0.000628814	0.00642713	AC139100.2	novel transcript
ENSG00000275216	13	33	0.24	0.57	-1.37083	0.00779131	0.0432438	AL161431.1	novel transcript
ENSG00000089057	562.5	1437	6.205	14.505	-1.37185	3.32e-17	1.34e-14	SLC23A2	solute carrier family 23 member 2 [Source:HGNC Symbol;Acc:HGNC:10973]
ENSG00000250506	134.5	341.5	9.525	20.535	-1.37298	0.000128959	0.00187125	CDK3	cyclin dependent kinase 3 [Source:HGNC Symbol;Acc:HGNC:1772]
ENSG00000080618	84	215	4.21	9.76	-1.37745	7.03e-08	3.61e-06	CPB2	carboxypeptidase B2 [Source:HGNC Symbol;Acc:HGNC:2300]
ENSG00000260417	23.5	61	0.545	1.28	-1.37775	0.00549457	0.0334467	AC092127.1	novel transcript
ENSG00000231793	39.5	100	2.555	6.23	-1.37785	0.000571968	0.00597744	DOC2GP	double C2 domain gamma pseudogene [Source:HGNC Symbol;Acc:HGNC:37962]
ENSG00000260727	16	42	3.945	8.58	-1.38434	0.00273061	0.0196809	SLC7A5P1	solute carrier family 7 member 5 pseudogene 1 [Source:HGNC Symbol;Acc:HGNC:29458]
ENSG00000129757	5479.5	14112	280.955	661.42	-1.38639	2.51e-15	6.87e-13	CDKN1C	cyclin dependent kinase inhibitor 1C [Source:HGNC Symbol;Acc:HGNC:1786]
ENSG00000180488	63.5	165	0.84	1.885	-1.38773	1.45e-07	6.7e-06	MIGA1	mitoguardin 1 [Source:HGNC Symbol;Acc:HGNC:24741]
ENSG00000079215	125	333	3.385	8.39	-1.38798	0.00449013	0.0287371	SLC1A3	solute carrier family 1 member 3 [Source:HGNC Symbol;Acc:HGNC:10941]
ENSG00000266086	152	390.5	5.585	13.145	-1.3881	0.00269118	0.0194606	AC015813.2	novel transcript
ENSG00000271824	438.5	1139	22.62	52.975	-1.38842	5.26e-15	1.3e-12	SMIM32	small integral membrane protein 32 [Source:HGNC Symbol;Acc:HGNC:53640]
ENSG00000164171	193	498.5	1.835	4.375	-1.39054	7.71e-05	0.00127011	ITGA2	integrin subunit alpha 2 [Source:HGNC Symbol;Acc:HGNC:6137]
ENSG00000277938	18.5	47.5	0.54	1.28	-1.39171	0.00772108	0.0429471	AL035252.3	novel transcript
ENSG00000181649	348	921	47.715	107.785	-1.39309	2.44e-10	2.54e-08	PHLDA2	pleckstrin homology like domain family A member 2 [Source:HGNC Symbol;Acc:HGNC:12385]
ENSG00000276019	28	72.5	54.505	96.165	-1.39446	0.0036565	0.0246011	RF02101	-
ENSG00000141391	22.5	57.5	1.785	3.06	-1.39711	0.00236717	0.0177576	PRELID3A	PRELI domain containing 3A [Source:HGNC Symbol;Acc:HGNC:24639]
ENSG00000231607	24.5	65	1.56	3.795	-1.39761	0.000497759	0.00542733	DLEU2	deleted in lymphocytic leukemia 2 [Source:HGNC Symbol;Acc:HGNC:13748]
ENSG00000102359	40	107.5	1.69	3.92	-1.39802	0.00729241	0.0412502	SRPX2	sushi repeat containing protein X-linked 2 [Source:HGNC Symbol;Acc:HGNC:30668]
ENSG00000168509	15.5	40.5	0.705	2.14	-1.40075	0.00378709	0.0252341	HJV	hemojuvelin BMP co-receptor [Source:HGNC Symbol;Acc:HGNC:4887]
ENSG00000183793	34.5	89.5	3.005	7.27	-1.40271	0.000365302	0.00419769	NPIPA5	nuclear pore complex interacting protein family member A5 [Source:HGNC Symbol;Acc:HGNC:41980]
ENSG00000173531	845	2140	55.68	150.35	-1.40323	1.52e-05	0.000340278	MST1	macrophage stimulating 1 [Source:HGNC Symbol;Acc:HGNC:7380]
ENSG00000157315	42	111	4.535	10.42	-1.40608	4.66e-06	0.000129847	TMED6	transmembrane p24 trafficking protein 6 [Source:HGNC Symbol;Acc:HGNC:28331]
ENSG00000006062	169.5	449.5	3.205	8.64	-1.40656	1.46e-07	6.73e-06	MAP3K14	mitogen-activated protein kinase kinase kinase 14 [Source:HGNC Symbol;Acc:HGNC:6853]
ENSG00000250764	14	37	1.76	4.07	-1.40872	0.00750636	0.0420883	AC025178.1	novel transcript
ENSG00000170542	97.5	255	1.84	4.44	-1.41207	1.05e-07	5.08e-06	SERPINB9	serpin family B member 9 [Source:HGNC Symbol;Acc:HGNC:8955]
ENSG00000258900	37	97	5.12	11.86	-1.41213	2.89e-06	8.53e-05	HNRNPCP1	heterogeneous nuclear ribonucleoprotein C pseudogene 1 [Source:HGNC Symbol;Acc:HGNC:20017]
ENSG00000021826	10.5	28	0.24	0.985	-1.41564	0.00855871	0.0462165	CPS1	carbamoyl-phosphate synthase 1 [Source:HGNC Symbol;Acc:HGNC:2323]
ENSG00000250615	19	50.5	9.18	19.09	-1.41632	0.000640237	0.00651447	AC008581.1	novel transcript
ENSG00000141441	66	178	1.375	1.96	-1.41864	1.19e-05	0.000279554	GAREM1	GRB2 associated regulator of MAPK1 subtype 1 [Source:HGNC Symbol;Acc:HGNC:26136]
ENSG00000272540	17.5	46.5	2.395	5.59	-1.42179	0.00664058	0.0385139	AL662797.1	novel transcript, antisense to TUBB
ENSG00000284526	9	24	0.125	0.3	-1.4219	0.00871202	0.0468959	AC015802.6	novel protein
ENSG00000153291	39.5	103	4.175	7.99	-1.42377	0.000562085	0.00592265	SLC25A27	solute carrier family 25 member 27 [Source:HGNC Symbol;Acc:HGNC:21065]
ENSG00000112309	14	37.5	0.185	0.455	-1.42405	0.00472527	0.0298774	B3GAT2	beta-1,3-glucuronyltransferase 2 [Source:HGNC Symbol;Acc:HGNC:922]
ENSG00000233429	72.5	194.5	13.575	25.76	-1.42456	1.29e-06	4.27e-05	HOTAIRM1	HOXA transcript antisense RNA, myeloid-specific 1 [Source:HGNC Symbol;Acc:HGNC:37117]
ENSG00000181016	31.5	83	2.74	4.685	-1.42686	0.0034631	0.0236396	LSMEM1	leucine rich single-pass membrane protein 1 [Source:HGNC Symbol;Acc:HGNC:22036]
ENSG00000135127	517	1362	19.435	43.89	-1.42715	4.24e-13	8.24e-11	BICDL1	BICD family like cargo adaptor 1 [Source:HGNC Symbol;Acc:HGNC:28095]
ENSG00000135185	65.5	174.5	5.87	13.27	-1.43511	6.17e-08	3.25e-06	TMEM243	transmembrane protein 243 [Source:HGNC Symbol;Acc:HGNC:21707]
ENSG00000180398	455	1212	12.44	22.945	-1.43563	3.57e-16	1.16e-13	MCFD2	multiple coagulation factor deficiency 2 [Source:HGNC Symbol;Acc:HGNC:18451]
ENSG00000135346	59	156.5	5.62	13.565	-1.4392	1.35e-05	0.000310485	CGA	glycoprotein hormones, alpha polypeptide [Source:HGNC Symbol;Acc:HGNC:1885]
ENSG00000100644	643.5	1743	19.235	41.65	-1.44102	3.81e-12	5.91e-10	HIF1A	hypoxia inducible factor 1 subunit alpha [Source:HGNC Symbol;Acc:HGNC:4910]
ENSG00000138795	23.5	63.5	1.49	3.095	-1.4414	8.95e-05	0.00141906	LEF1	lymphoid enhancer binding factor 1 [Source:HGNC Symbol;Acc:HGNC:6551]
ENSG00000239704	51.5	138	2.355	4.655	-1.44145	0.00281178	0.0200961	CDRT4	CMT1A duplicated region transcript 4 [Source:HGNC Symbol;Acc:HGNC:14383]
ENSG00000099282	122.5	329	6.955	16.17	-1.44553	2.47e-07	1.04e-05	TSPAN15	tetraspanin 15 [Source:HGNC Symbol;Acc:HGNC:23298]
ENSG00000167964	97.5	260.5	5.535	16.455	-1.44974	0.000268631	0.00330715	RAB26	RAB26, member RAS oncogene family [Source:HGNC Symbol;Acc:HGNC:14259]
ENSG00000092295	37.5	102	2.7	5.425	-1.45084	0.000249672	0.00311623	TGM1	transglutaminase 1 [Source:HGNC Symbol;Acc:HGNC:11777]
ENSG00000123562	1118	3013.5	81.525	164.675	-1.45229	1.21e-17	5.15e-15	MORF4L2	mortality factor 4 like 2 [Source:HGNC Symbol;Acc:HGNC:16849]
ENSG00000119699	15	41	0.8	2.925	-1.45392	0.000613389	0.0063115	TGFB3	transforming growth factor beta 3 [Source:HGNC Symbol;Acc:HGNC:11769]
ENSG00000257663	33.5	91	6.06	14.185	-1.4556	0.00722546	0.0409167	AC025259.1	novel transcript, antisense to C12orf44
ENSG00000244242	17.5	47.5	0.865	1.6	-1.45897	0.00315161	0.0219427	IFITM10	interferon induced transmembrane protein 10 [Source:HGNC Symbol;Acc:HGNC:40022]
ENSG00000128228	531.5	1446	62.89	150.54	-1.46074	9.54e-19	5.23e-16	SDF2L1	stromal cell derived factor 2 like 1 [Source:HGNC Symbol;Acc:HGNC:10676]
ENSG00000109771	32	87	0.795	1.935	-1.46288	0.00283232	0.0202014	LRP2BP	LRP2 binding protein [Source:HGNC Symbol;Acc:HGNC:25434]
ENSG00000066654	221.5	610	5.595	11.45	-1.46398	1.58e-16	5.79e-14	THUMPD1	THUMP domain containing 1 [Source:HGNC Symbol;Acc:HGNC:23807]
ENSG00000230732	16	43	0.985	2.46	-1.46558	0.00248855	0.0184592	AC016949.1	novel transcript
ENSG00000244115	49	131.5	2.955	7.31	-1.46579	0.000233853	0.00296949	DNAJC25-GNG10	DNAJC25-GNG10 readthrough [Source:HGNC Symbol;Acc:HGNC:37501]
ENSG00000141655	20.5	56	0.42	0.85	-1.4658	0.00348386	0.0237076	TNFRSF11A	TNF receptor superfamily member 11a [Source:HGNC Symbol;Acc:HGNC:11908]
ENSG00000185022	178	483.5	6.105	14.675	-1.46682	1.66e-05	0.000366845	MAFF	MAF bZIP transcription factor F [Source:HGNC Symbol;Acc:HGNC:6780]
ENSG00000111181	85.5	234	2.885	8.93	-1.46971	3.51e-08	2.05e-06	SLC6A12	solute carrier family 6 member 12 [Source:HGNC Symbol;Acc:HGNC:11045]
ENSG00000152256	56	153.5	1.5	2.44	-1.47919	5.49e-06	0.000148279	PDK1	pyruvate dehydrogenase kinase 1 [Source:HGNC Symbol;Acc:HGNC:8809]
ENSG00000277209	27	74.5	18.775	39.135	-1.48354	0.00821356	0.0449695	RPPH1	ribonuclease P RNA component H1 [Source:HGNC Symbol;Acc:HGNC:19273]
ENSG00000090512	17.5	49	1.13	2.7	-1.49207	0.00603709	0.0359369	FETUB	fetuin B [Source:HGNC Symbol;Acc:HGNC:3658]
ENSG00000233024	443.5	1209	45.16	109.17	-1.49392	1.54e-11	2.05e-09	NPIPA9	nuclear pore complex interacting protein family, member A9 [Source:HGNC Symbol;Acc:HGNC:41984]
ENSG00000165410	286	803	14.865	25.595	-1.49445	3.28e-17	1.34e-14	CFL2	cofilin 2 [Source:HGNC Symbol;Acc:HGNC:1875]
ENSG00000113083	455	1247.5	8.87	18.995	-1.49497	8.51e-11	9.75e-09	LOX	lysyl oxidase [Source:HGNC Symbol;Acc:HGNC:6664]
ENSG00000258461	17	47	0.375	1.025	-1.49507	0.00119493	0.010645	AC012651.1	novel transcript
ENSG00000182379	50	137.5	2.34	5.965	-1.50282	4.85e-05	0.000877991	NXPH4	neurexophilin 4 [Source:HGNC Symbol;Acc:HGNC:8078]
ENSG00000134324	39	106	0.565	1.94	-1.50313	0.000448539	0.00498984	LPIN1	lipin 1 [Source:HGNC Symbol;Acc:HGNC:13345]
ENSG00000043591	8	23	0.225	0.59	-1.51982	0.00771801	0.0429456	ADRB1	adrenoceptor beta 1 [Source:HGNC Symbol;Acc:HGNC:285]
ENSG00000145246	222	619.5	3.885	9.695	-1.52029	0.000173644	0.00237592	ATP10D	ATPase phospholipid transporting 10D (putative) [Source:HGNC Symbol;Acc:HGNC:13549]
ENSG00000131069	233.5	644.5	9.905	29.35	-1.52041	4.53e-06	0.000126552	ACSS2	acyl-CoA synthetase short chain family member 2 [Source:HGNC Symbol;Acc:HGNC:15814]
ENSG00000166401	24	69	1.68	2.605	-1.52549	0.000219581	0.00283278	SERPINB8	serpin family B member 8 [Source:HGNC Symbol;Acc:HGNC:8952]
ENSG00000196517	26.5	75.5	0.895	1.84	-1.52654	3.21e-06	9.4e-05	SLC6A9	solute carrier family 6 member 9 [Source:HGNC Symbol;Acc:HGNC:11056]
ENSG00000261012	6.5	19	0.355	0.915	-1.52661	0.00815949	0.0447533	AC115619.1	novel transcript
ENSG00000138678	37.5	107.5	1.39	3.115	-1.52958	7.39e-06	0.000189275	GPAT3	glycerol-3-phosphate acyltransferase 3 [Source:HGNC Symbol;Acc:HGNC:28157]
ENSG00000060656	29	83	1.045	1.595	-1.53122	1.5e-05	0.000338207	PTPRU	protein tyrosine phosphatase, receptor type U [Source:HGNC Symbol;Acc:HGNC:9683]
ENSG00000225855	261.5	742.5	13.34	33.865	-1.53541	4.71e-08	2.6e-06	RUSC1-AS1	RUSC1 antisense RNA 1 [Source:HGNC Symbol;Acc:HGNC:26680]
ENSG00000123453	126.5	358	4.17	10.39	-1.53577	4.03e-12	6.12e-10	SARDH	sarcosine dehydrogenase [Source:HGNC Symbol;Acc:HGNC:10536]
ENSG00000163710	155.5	441	9.475	35.96	-1.53581	1.29e-11	1.75e-09	PCOLCE2	procollagen C-endopeptidase enhancer 2 [Source:HGNC Symbol;Acc:HGNC:8739]
ENSG00000281991	48	142	4.85	12.345	-1.5397	0.000133434	0.00191447	TMEM265	transmembrane protein 265 [Source:HGNC Symbol;Acc:HGNC:51241]
ENSG00000251562	8921	25615.5	174.055	454.395	-1.54076	6.71e-07	2.42e-05	MALAT1	metastasis associated lung adenocarcinoma transcript 1 [Source:HGNC Symbol;Acc:HGNC:29665]
ENSG00000198959	134.5	384.5	2.99	7.845	-1.5419	2.64e-08	1.6e-06	TGM2	transglutaminase 2 [Source:HGNC Symbol;Acc:HGNC:11778]
ENSG00000134278	115	331	2.16	5.115	-1.54583	5.95e-07	2.17e-05	SPIRE1	spire type actin nucleation factor 1 [Source:HGNC Symbol;Acc:HGNC:30622]
ENSG00000169860	22	64	0.245	0.66	-1.54859	0.000910136	0.00861962	P2RY1	purinergic receptor P2Y1 [Source:HGNC Symbol;Acc:HGNC:8539]
ENSG00000137731	148	418	30.02	72.685	-1.54958	3.38e-07	1.33e-05	FXYD2	FXYD domain containing ion transport regulator 2 [Source:HGNC Symbol;Acc:HGNC:4026]
ENSG00000271811	18	52.5	0.755	1.985	-1.55127	0.00618957	0.0365611	Z97200.1	novel transcript
ENSG00000114455	13	38	0.445	1.19	-1.55231	0.0019997	0.0157352	HHLA2	HERV-H LTR-associating 2 [Source:HGNC Symbol;Acc:HGNC:4905]
ENSG00000168209	402	1145.5	21.4	60.815	-1.55345	4.04e-10	3.98e-08	DDIT4	DNA damage inducible transcript 4 [Source:HGNC Symbol;Acc:HGNC:24944]
ENSG00000101230	16	47.5	0.505	1.335	-1.55565	0.00123931	0.0109849	ISM1	isthmin 1 [Source:HGNC Symbol;Acc:HGNC:16213]
ENSG00000188483	1404	4131.5	42.495	112.88	-1.55614	6.31e-11	7.56e-09	IER5L	immediate early response 5 like [Source:HGNC Symbol;Acc:HGNC:23679]
ENSG00000214595	83	238.5	2.5	5.28	-1.55637	3.84e-07	1.49e-05	EML6	echinoderm microtubule associated protein like 6 [Source:HGNC Symbol;Acc:HGNC:35412]
ENSG00000114698	46	132	1.73	3.87	-1.56025	1.63e-06	5.27e-05	PLSCR4	phospholipid scramblase 4 [Source:HGNC Symbol;Acc:HGNC:16497]
ENSG00000147872	3391.5	9856	149.175	415.925	-1.56424	3.41e-16	1.14e-13	PLIN2	perilipin 2 [Source:HGNC Symbol;Acc:HGNC:248]
ENSG00000279569	135.5	399	2.555	6.855	-1.56708	1.4e-08	9.42e-07	AC020763.4	novel transcript
ENSG00000276564	9	27	0.31	0.83	-1.56844	0.00351493	0.0238543	AC130650.2	novel transcript
ENSG00000239791	15.5	44.5	0.89	2.39	-1.56923	0.00527164	0.0324539	AC002310.2	novel transcript
ENSG00000186665	95	279	5.565	15.155	-1.56934	1.36e-12	2.32e-10	C17orf58	chromosome 17 open reading frame 58 [Source:HGNC Symbol;Acc:HGNC:27568]
ENSG00000135679	278.5	819.5	14.1	48.89	-1.56958	6.08e-16	1.87e-13	MDM2	MDM2 proto-oncogene [Source:HGNC Symbol;Acc:HGNC:6973]
ENSG00000206341	15	43.5	1.27	3.365	-1.5698	0.00721043	0.0408618	HLA-H	major histocompatibility complex, class I, H (pseudogene) [Source:HGNC Symbol;Acc:HGNC:4965]
ENSG00000143384	1414	4211	29.87	79.315	-1.57451	1.67e-15	4.84e-13	MCL1	MCL1, BCL2 family apoptosis regulator [Source:HGNC Symbol;Acc:HGNC:6943]
ENSG00000268812	16	48.5	2.18	5.62	-1.57545	0.00468144	0.0296859	AC004264.1	-
ENSG00000106415	353	1045	8.845	20.615	-1.57777	1.85e-15	5.26e-13	GLCCI1	glucocorticoid induced 1 [Source:HGNC Symbol;Acc:HGNC:18713]
ENSG00000143382	191.5	547	5.795	17.65	-1.58093	2.1e-05	0.000448341	ADAMTSL4	ADAMTS like 4 [Source:HGNC Symbol;Acc:HGNC:19706]
ENSG00000068366	2697.5	7912	42.53	117.685	-1.58676	5.82e-19	3.44e-16	ACSL4	acyl-CoA synthetase long chain family member 4 [Source:HGNC Symbol;Acc:HGNC:3571]
ENSG00000173334	264.5	805.5	5.79	16.44	-1.60149	5.96e-07	2.17e-05	TRIB1	tribbles pseudokinase 1 [Source:HGNC Symbol;Acc:HGNC:16891]
ENSG00000164309	14	42	0.215	0.39	-1.6017	0.00602454	0.035904	CMYA5	cardiomyopathy associated 5 [Source:HGNC Symbol;Acc:HGNC:14305]
ENSG00000166033	6.5	20	0.295	0.79	-1.60603	0.00695689	0.0398962	HTRA1	HtrA serine peptidase 1 [Source:HGNC Symbol;Acc:HGNC:9476]
ENSG00000139269	298	893	10.13	28.84	-1.60667	1.41e-18	7.19e-16	INHBE	inhibin subunit beta E [Source:HGNC Symbol;Acc:HGNC:24029]
ENSG00000165996	54.5	167	5.685	15.785	-1.6095	5.88e-07	2.15e-05	HACD1	3-hydroxyacyl-CoA dehydratase 1 [Source:HGNC Symbol;Acc:HGNC:9639]
ENSG00000109107	90	262.5	4.815	12.68	-1.61514	6.63e-05	0.00112955	ALDOC	aldolase, fructose-bisphosphate C [Source:HGNC Symbol;Acc:HGNC:418]
ENSG00000121410	52	156.5	3.07	13.82	-1.62166	1.03e-05	0.000249585	A1BG	alpha-1-B glycoprotein [Source:HGNC Symbol;Acc:HGNC:5]
ENSG00000128965	196.5	594	11.045	31.64	-1.62269	3.09e-15	8.32e-13	CHAC1	ChaC glutathione specific gamma-glutamylcyclotransferase 1 [Source:HGNC Symbol;Acc:HGNC:28680]
ENSG00000114248	17.5	53	0.63	1.695	-1.6249	0.000268197	0.00330711	LRRC31	leucine rich repeat containing 31 [Source:HGNC Symbol;Acc:HGNC:26261]
ENSG00000166275	61.5	188.5	3.095	7.04	-1.62988	3.88e-11	4.81e-09	BORCS7	BLOC-1 related complex subunit 7 [Source:HGNC Symbol;Acc:HGNC:23516]
ENSG00000133636	5398.5	16945.5	404.88	1119.82	-1.6377	2.74e-06	8.13e-05	NTS	neurotensin [Source:HGNC Symbol;Acc:HGNC:8038]
ENSG00000154265	299	919	6.395	18.275	-1.63988	3.62e-15	9.43e-13	ABCA5	ATP binding cassette subfamily A member 5 [Source:HGNC Symbol;Acc:HGNC:35]
ENSG00000120341	18	55.5	0.805	1.705	-1.64061	9.3e-06	0.00022999	SEC16B	SEC16 homolog B, endoplasmic reticulum export factor [Source:HGNC Symbol;Acc:HGNC:30301]
ENSG00000138685	28	87.5	0.785	2.05	-1.6425	5.05e-05	0.000907361	FGF2	fibroblast growth factor 2 [Source:HGNC Symbol;Acc:HGNC:3676]
ENSG00000259658	13.5	41.5	2.74	6.95	-1.64253	0.000927174	0.00873528	AC027559.1	putative ubiquitin-conjugating enzyme E2Q2-like protein [Source:NCBI gene;Acc:100128108]
ENSG00000009950	850.5	2570	41.445	109.17	-1.65191	3.17e-07	1.27e-05	MLXIPL	MLX interacting protein like [Source:HGNC Symbol;Acc:HGNC:12744]
ENSG00000171223	1519	4769.5	71.305	201.14	-1.65307	2.09e-19	1.33e-16	JUNB	JunB proto-oncogene, AP-1 transcription factor subunit [Source:HGNC Symbol;Acc:HGNC:6205]
ENSG00000149043	86.5	273	5.24	13.845	-1.65463	0.000234833	0.00297701	SYT8	synaptotagmin 8 [Source:HGNC Symbol;Acc:HGNC:19264]
ENSG00000248498	7.5	23.5	0.46	1.36	-1.66051	0.00223214	0.0169895	ASNSP1	asparagine synthetase pseudogene 1 [Source:HGNC Symbol;Acc:HGNC:754]
ENSG00000262712	9.5	30.5	0.415	1.18	-1.66264	0.00544889	0.0332478	AC012676.1	novel transcript
ENSG00000172216	253.5	782.5	10.785	30.715	-1.66648	1.25e-09	1.13e-07	CEBPB	CCAAT enhancer binding protein beta [Source:HGNC Symbol;Acc:HGNC:1834]
ENSG00000285600	31.5	97.5	0.915	2.64	-1.67354	0.000879907	0.00838889	AC023593.1
ENSG00000086300	85	267	2.88	8.29	-1.68106	3.64e-05	0.000700164	SNX10	sorting nexin 10 [Source:HGNC Symbol;Acc:HGNC:14974]
ENSG00000111700	36	114.5	1.17	3.175	-1.69205	1.13e-05	0.000268251	SLCO1B3	solute carrier organic anion transporter family member 1B3 [Source:HGNC Symbol;Acc:HGNC:10961]
ENSG00000260230	42	135	0.715	1.51	-1.69956	1.11e-08	7.65e-07	FRRS1L	ferric chelate reductase 1 like [Source:HGNC Symbol;Acc:HGNC:1362]
ENSG00000163993	8	26	1.595	3.785	-1.7041	0.000827985	0.00796766	S100P	S100 calcium binding protein P [Source:HGNC Symbol;Acc:HGNC:10504]
ENSG00000164294	5.5	18	0.355	1.08	-1.71149	0.0068312	0.0393814	GPX8	glutathione peroxidase 8 (putative) [Source:HGNC Symbol;Acc:HGNC:33100]
ENSG00000164683	7.5	24.5	0.34	0.865	-1.71228	0.00241945	0.0180395	HEY1	hes related family bHLH transcription factor with YRPW motif 1 [Source:HGNC Symbol;Acc:HGNC:4880]
ENSG00000257553	8.5	28	3.14	8.33	-1.71484	0.00190399	0.0152101	AC034102.4	novel transcript, antisense to PA2G4
ENSG00000266490	20.5	67.5	6.825	18.175	-1.71989	0.000484983	0.00531439	AC127024.5	novel transcript
ENSG00000270055	51.5	169.5	1.81	5.4	-1.72608	6.26e-09	4.69e-07	AC127502.2	novel transcript
ENSG00000265393	9.5	32	6.505	15.985	-1.72727	0.0018295	0.0147576	AC084125.4	novel transcript, antisense to RECQL4
ENSG00000119927	53.5	174	0.745	2.17	-1.73795	2.9e-09	2.41e-07	GPAM	glycerol-3-phosphate acyltransferase, mitochondrial [Source:HGNC Symbol;Acc:HGNC:24865]
ENSG00000260196	16.5	54	0.46	1.4	-1.74151	0.000222416	0.00286214	AC124798.1	antisense to KCNJ11 and overlapping to a novel gene
ENSG00000077238	579.5	1912	17.34	50.18	-1.74286	6.24e-24	5.99e-21	IL4R	interleukin 4 receptor [Source:HGNC Symbol;Acc:HGNC:6015]
ENSG00000186715	149	476	7.66	23.91	-1.74694	3.7e-05	0.000707236	MST1L	macrophage stimulating 1 like [Source:HGNC Symbol;Acc:HGNC:7390]
ENSG00000141384	19	63	0.345	0.94	-1.74818	9.03e-05	0.00142703	TAF4B	TATA-box binding protein associated factor 4b [Source:HGNC Symbol;Acc:HGNC:11538]
ENSG00000214279	17	58	0.44	1.145	-1.77698	0.000924651	0.00872844	SCART1	scavenger receptor family member expressed on T cells 1 [Source:HGNC Symbol;Acc:HGNC:32411]
ENSG00000257181	14	48	1.835	5.55	-1.77969	0.00115104	0.0103277	AC025423.4	novel transcript
ENSG00000267199	9.5	32.5	0.15	1.54	-1.78883	0.00943583	0.049867	AP001029.2	novel transcript, antisense SPIRE1
ENSG00000052802	415.5	1409	15.75	50.62	-1.79281	8.75e-19	4.98e-16	MSMO1	methylsterol monooxygenase 1 [Source:HGNC Symbol;Acc:HGNC:10545]
ENSG00000203618	46	159.5	2.64	8.2	-1.79483	0.00366079	0.0246011	GP1BB	glycoprotein Ib platelet subunit beta [Source:HGNC Symbol;Acc:HGNC:4440]
ENSG00000254682	12	41.5	1.995	6.045	-1.80817	0.000213334	0.00277081	AP002387.1	novel transcript
ENSG00000187325	48	167.5	1.505	4.65	-1.81173	1.77e-12	2.9e-10	TAF9B	TATA-box binding protein associated factor 9b [Source:HGNC Symbol;Acc:HGNC:17306]
ENSG00000175471	41.5	146	1.795	4.185	-1.81204	8.38e-06	0.000212007	MCTP1	multiple C2 and transmembrane domain containing 1 [Source:HGNC Symbol;Acc:HGNC:26183]
ENSG00000128590	75	262.5	2.415	7.13	-1.81618	1.38e-12	2.32e-10	DNAJB9	DnaJ heat shock protein family (Hsp40) member B9 [Source:HGNC Symbol;Acc:HGNC:6968]
ENSG00000134046	251	881	9.735	34.805	-1.82015	5.87e-24	5.99e-21	MBD2	methyl-CpG binding domain protein 2 [Source:HGNC Symbol;Acc:HGNC:6917]
ENSG00000149573	428	1504.5	18.58	52.895	-1.82196	4.49e-20	3.28e-17	MPZL2	myelin protein zero like 2 [Source:HGNC Symbol;Acc:HGNC:3496]
ENSG00000285077	5.5	20	1.655	2.89	-1.82327	0.00528752	0.0324956	ARHGAP11B	Rho GTPase activating protein 11B [Source:HGNC Symbol;Acc:HGNC:15782]
ENSG00000134323	20	70.5	0.63	2.215	-1.82715	3.26e-06	9.52e-05	MYCN	MYCN proto-oncogene, bHLH transcription factor [Source:HGNC Symbol;Acc:HGNC:7559]
ENSG00000171517	11.5	41	0.295	0.915	-1.82723	0.000673127	0.00677324	LPAR3	lysophosphatidic acid receptor 3 [Source:HGNC Symbol;Acc:HGNC:14298]
ENSG00000128342	124	443.5	2.48	8.12	-1.8281	1.2e-06	4.02e-05	LIF	LIF, interleukin 6 family cytokine [Source:HGNC Symbol;Acc:HGNC:6596]
ENSG00000245848	3071.5	10943.5	94.89	304.955	-1.8321	3.07e-16	1.07e-13	CEBPA	CCAAT enhancer binding protein alpha [Source:HGNC Symbol;Acc:HGNC:1833]
ENSG00000164120	98	358.5	4.65	12.6	-1.84311	3.32e-05	0.000652086	HPGD	15-hydroxyprostaglandin dehydrogenase [Source:HGNC Symbol;Acc:HGNC:5154]
ENSG00000131187	41	145.5	1.815	6.415	-1.84928	8.6e-05	0.00138059	F12	coagulation factor XII [Source:HGNC Symbol;Acc:HGNC:3530]
ENSG00000095752	30.5	111	2.105	6.72	-1.85032	0.00050454	0.00547213	IL11	interleukin 11 [Source:HGNC Symbol;Acc:HGNC:5966]
ENSG00000283633	8	28.5	0.41	1.12	-1.8562	0.00202381	0.0158599	AP000547.3	novel transcript
ENSG00000119328	72.5	263	3.055	9.505	-1.85678	8.33e-15	2e-12	FAM206A	family with sequence similarity 206 member A [Source:HGNC Symbol;Acc:HGNC:1364]
ENSG00000242252	9.5	34	1.045	3.745	-1.86197	0.000426038	0.00478809	BGLAP	bone gamma-carboxyglutamate protein [Source:HGNC Symbol;Acc:HGNC:1043]
ENSG00000276529	7.5	28	2.755	8.005	-1.86679	0.00198164	0.0156573	AP001505.1	novel transcript
ENSG00000116690	18	65.5	0.305	0.98	-1.87862	1.62e-07	7.38e-06	PRG4	proteoglycan 4 [Source:HGNC Symbol;Acc:HGNC:9364]
ENSG00000238741	8.5	31	6.17	16.905	-1.88543	0.00346192	0.0236396	SCARNA7	small Cajal body-specific RNA 7 [Source:HGNC Symbol;Acc:HGNC:32563]
ENSG00000134333	1684.5	6227.5	82.125	266.145	-1.89269	1.89e-24	2.42e-21	LDHA	lactate dehydrogenase A [Source:HGNC Symbol;Acc:HGNC:6535]
ENSG00000278249	10.5	39	4.19	12.465	-1.8974	6.21e-05	0.00107551	SCARNA2	small Cajal body-specific RNA 2 [Source:HGNC Symbol;Acc:HGNC:32558]
ENSG00000235142	166.5	607.5	16.615	54.45	-1.90251	5.74e-12	8.47e-10	LINC02532	long intergenic non-protein coding RNA 2532 [Source:HGNC Symbol;Acc:HGNC:53549]
ENSG00000180694	64.5	238.5	0.985	3.37	-1.9048	2.36e-12	3.81e-10	TMEM64	transmembrane protein 64 [Source:HGNC Symbol;Acc:HGNC:25441]
ENSG00000235784	6.5	24	0.74	2.485	-1.91066	0.00394955	0.0259821	HNRNPA1P29	heterogeneous nuclear ribonucleoprotein A1 pseudogene 29 [Source:HGNC Symbol;Acc:HGNC:39547]
ENSG00000086696	27	99.5	1.55	5.45	-1.91501	1.06e-08	7.46e-07	HSD17B2	hydroxysteroid 17-beta dehydrogenase 2 [Source:HGNC Symbol;Acc:HGNC:5211]
ENSG00000068438	5.5	21	0.825	2.725	-1.91877	0.00663146	0.0384986	FTSJ1	FtsJ RNA methyltransferase homolog 1 [Source:HGNC Symbol;Acc:HGNC:13254]
ENSG00000258653	6	23	0.135	0.455	-1.92123	0.00129168	0.0113184	AC005520.1	novel transcript
ENSG00000164621	5.5	21.5	0.265	0.895	-1.92396	0.00326408	0.0225113	SMAD5-AS1	SMAD5 antisense RNA 1 [Source:HGNC Symbol;Acc:HGNC:30586]
ENSG00000272990	7	26.5	1.925	6.11	-1.93103	0.0038268	0.0254325	AC084036.1	novel transcript, antisense to KCNAB1
ENSG00000138207	1969	7532.5	181.37	649.85	-1.94057	9.71e-25	1.36e-21	RBP4	retinol binding protein 4 [Source:HGNC Symbol;Acc:HGNC:9922]
ENSG00000130513	3194	12242	255.885	867.04	-1.94128	1.38e-18	7.19e-16	GDF15	growth differentiation factor 15 [Source:HGNC Symbol;Acc:HGNC:30142]
ENSG00000152332	391	1499	3.605	12.73	-1.94465	5.26e-24	5.77e-21	UHMK1	U2AF homology motif kinase 1 [Source:HGNC Symbol;Acc:HGNC:19683]
ENSG00000206418	145	563	7.34	22.135	-1.9609	2.18e-24	2.57e-21	RAB12	RAB12, member RAS oncogene family [Source:HGNC Symbol;Acc:HGNC:31332]
ENSG00000170458	20.5	78.5	1.04	3.705	-1.96215	6.06e-08	3.22e-06	CD14	CD14 molecule [Source:HGNC Symbol;Acc:HGNC:1628]
ENSG00000197181	9	35	0.205	0.535	-1.96398	0.000265509	0.00328452	PIWIL2	piwi like RNA-mediated gene silencing 2 [Source:HGNC Symbol;Acc:HGNC:17644]
ENSG00000233461	57	223	19.14	59.445	-1.97031	2.81e-11	3.63e-09	AL445524.1	novel transcript
ENSG00000101670	9	35	0.315	0.865	-1.97156	0.00057138	0.00597536	LIPG	lipase G, endothelial type [Source:HGNC Symbol;Acc:HGNC:6623]
ENSG00000229220	14	53.5	2	6.87	-1.97534	0.000102859	0.00156967	AC096633.1	collagen, type XXII, alpha 1 (COL22A1) pseudogene
ENSG00000143149	108	432.5	5.9	14.69	-1.99656	7.19e-18	3.16e-15	ALDH9A1	aldehyde dehydrogenase 9 family member A1 [Source:HGNC Symbol;Acc:HGNC:412]
ENSG00000176438	38.5	151	0.345	1.035	-2.00298	1.04e-10	1.17e-08	SYNE3	spectrin repeat containing nuclear envelope family member 3 [Source:HGNC Symbol;Acc:HGNC:19861]
ENSG00000077713	26.5	105.5	0.78	2.81	-2.00658	3.22e-10	3.29e-08	SLC25A43	solute carrier family 25 member 43 [Source:HGNC Symbol;Acc:HGNC:30557]
ENSG00000108932	4.5	19	0.12	0.355	-2.01782	0.00561931	0.0340172	SLC16A6	solute carrier family 16 member 6 [Source:HGNC Symbol;Acc:HGNC:10927]
ENSG00000128298	189.5	745.5	7.795	28.545	-2.02025	1.07e-12	1.92e-10	BAIAP2L2	BAI1 associated protein 2 like 2 [Source:HGNC Symbol;Acc:HGNC:26203]
ENSG00000280080	5.5	23	0.3	0.925	-2.0305	0.00191102	0.0152484	TBC1D22A-AS1	TBC1D22A antisense RNA 1 [Source:HGNC Symbol;Acc:HGNC:51221]
ENSG00000128645	52	209.5	2.15	7.935	-2.03752	0.0077313	0.0429884	HOXD1	homeobox D1 [Source:HGNC Symbol;Acc:HGNC:5132]
ENSG00000215302	11.5	47	0.735	2.76	-2.04253	3.37e-06	9.77e-05	AC127502.1	WAS protein homolog associated with actin, golgi membranes and microtubules (WHAMM) pseudogene
ENSG00000157087	245.5	975.5	3.935	14.555	-2.05321	1.33e-14	3.05e-12	ATP2B2	ATPase plasma membrane Ca2+ transporting 2 [Source:HGNC Symbol;Acc:HGNC:815]
ENSG00000261684	46.5	194.5	4.565	20.415	-2.05475	0.000755398	0.00742437	AC018362.1	novel transcript, antisense to SNAP23
ENSG00000110063	135.5	557.5	8.44	34.865	-2.05577	1.93e-21	1.56e-18	DCPS	decapping enzyme, scavenger [Source:HGNC Symbol;Acc:HGNC:29812]
ENSG00000178449	61	253.5	9.31	34.21	-2.05793	2.4e-18	1.15e-15	COX14	cytochrome c oxidase assembly factor COX14 [Source:HGNC Symbol;Acc:HGNC:28216]
ENSG00000285565	51	212	3.52	13.115	-2.06437	0.00382317	0.0254265	AL671762.1	novel transcript
ENSG00000284820	80	333.5	1.18	4.52	-2.07495	4.24e-08	2.37e-06	AC068946.2	novel transcript
ENSG00000012660	403.5	1684.5	12.88	45.305	-2.08115	1.02e-34	5.24e-31	ELOVL5	ELOVL fatty acid elongase 5 [Source:HGNC Symbol;Acc:HGNC:21308]
ENSG00000157502	18.5	78	0.365	1.395	-2.0932	4.39e-06	0.000123552	MUM1L1	MUM1 like 1 [Source:HGNC Symbol;Acc:HGNC:26583]
ENSG00000124333	55	236	1.77	6.66	-2.09981	7.08e-17	2.72e-14	VAMP7	vesicle associated membrane protein 7 [Source:HGNC Symbol;Acc:HGNC:11486]
ENSG00000236404	2.5	11	0.12	0.46	-2.10264	0.00767725	0.0428007	VLDLR-AS1	VLDLR antisense RNA 1 [Source:HGNC Symbol;Acc:HGNC:49621]
ENSG00000206077	5	22	0.265	1.135	-2.1145	0.00164099	0.0135008	ZDHHC11B	zinc finger DHHC-type containing 11B [Source:HGNC Symbol;Acc:HGNC:32962]
ENSG00000112246	4.5	19.5	0.055	0.24	-2.11914	0.00265936	0.0192753	SIM1	SIM bHLH transcription factor 1 [Source:HGNC Symbol;Acc:HGNC:10882]
ENSG00000274092	6.5	29.5	1.035	3.885	-2.13159	0.00152518	0.0127669	AC106739.1	novel transcript, antisense to IL4R
ENSG00000137331	2586.5	11217	187.15	727.735	-2.13366	8.37e-20	5.59e-17	IER3	immediate early response 3 [Source:HGNC Symbol;Acc:HGNC:5392]
ENSG00000130751	95	412.5	6.03	23.75	-2.14778	1.09e-16	4.07e-14	NPAS1	neuronal PAS domain protein 1 [Source:HGNC Symbol;Acc:HGNC:7894]
ENSG00000213999	15.5	69	0.905	3.59	-2.17084	1.18e-07	5.66e-06	MEF2B	myocyte enhancer factor 2B [Source:HGNC Symbol;Acc:HGNC:6995]
ENSG00000163393	69	305.5	1.34	5.005	-2.17307	4.01e-15	1.03e-12	SLC22A15	solute carrier family 22 member 15 [Source:HGNC Symbol;Acc:HGNC:20301]
ENSG00000177181	9	40.5	0.165	0.465	-2.17904	7.58e-05	0.0012565	RIMKLA	ribosomal modification protein rimK like family member A [Source:HGNC Symbol;Acc:HGNC:28725]
ENSG00000186301	134	585	4.8	19.58	-2.1817	2.94e-08	1.74e-06	MST1P2	macrophage stimulating 1 pseudogene 2 [Source:HGNC Symbol;Acc:HGNC:7383]
ENSG00000120738	354.5	1641	9.13	37.805	-2.19288	1.74e-10	1.93e-08	EGR1	early growth response 1 [Source:HGNC Symbol;Acc:HGNC:3238]
ENSG00000261052	70.5	309.5	11.355	26.385	-2.19475	0.000283949	0.003446	SULT1A3	sulfotransferase family 1A member 3 [Source:HGNC Symbol;Acc:HGNC:11455]
ENSG00000275601	3.5	16.5	0.66	2.64	-2.21169	0.0012794	0.0112364	AC011330.2	novel transcript, sense intronic to CATSPER2
ENSG00000169429	290	1330.5	15.68	62.5	-2.23041	0.00734312	0.0414024	CXCL8	C-X-C motif chemokine ligand 8 [Source:HGNC Symbol;Acc:HGNC:6025]
ENSG00000164116	3.5	17	0.13	0.47	-2.24196	0.00184976	0.0148912	GUCY1A1	guanylate cyclase 1 soluble subunit alpha 1 [Source:HGNC Symbol;Acc:HGNC:4685]
ENSG00000013619	142.5	671.5	3.15	13.275	-2.24763	2.59e-26	4.97e-23	MAMLD1	mastermind like domain containing 1 [Source:HGNC Symbol;Acc:HGNC:2568]
ENSG00000130222	8	37	0.69	3.05	-2.24891	0.000237849	0.00300038	GADD45G	growth arrest and DNA damage inducible gamma [Source:HGNC Symbol;Acc:HGNC:4097]
ENSG00000164825	53.5	246	16	62.535	-2.25241	1.87e-09	1.62e-07	DEFB1	defensin beta 1 [Source:HGNC Symbol;Acc:HGNC:2766]
ENSG00000225756	33	153.5	1.27	5.49	-2.25932	5.27e-07	1.95e-05	DBH-AS1	DBH antisense RNA 1 [Source:HGNC Symbol;Acc:HGNC:24155]
ENSG00000077522	7	34	0.175	1.235	-2.2814	0.000447528	0.0049822	ACTN2	actinin alpha 2 [Source:HGNC Symbol;Acc:HGNC:164]
ENSG00000164484	2.5	12.5	0.07	0.305	-2.28338	0.00300753	0.0211215	TMEM200A	transmembrane protein 200A [Source:HGNC Symbol;Acc:HGNC:21075]
ENSG00000277688	9.5	46	2.64	10.585	-2.28359	1.32e-05	0.000306216	AC243585.2	novel transcript, antisense DDX52
ENSG00000274080	18.5	90.5	0.685	3.075	-2.31628	1.64e-06	5.27e-05	AC005089.1	novel transcript
ENSG00000128422	19.5	99.5	1.23	6.085	-2.32945	3.69e-06	0.000106478	KRT17	keratin 17 [Source:HGNC Symbol;Acc:HGNC:6427]
ENSG00000162039	114	576	5.975	27.625	-2.34471	4.18e-26	7.13e-23	MEIOB	meiosis specific with OB domains [Source:HGNC Symbol;Acc:HGNC:28569]
ENSG00000168811	10	51	0.68	2.895	-2.35075	6e-07	2.18e-05	IL12A	interleukin 12A [Source:HGNC Symbol;Acc:HGNC:5969]
ENSG00000151702	4	21	0.215	0.64	-2.35737	0.000346364	0.00400707	FLI1	Fli-1 proto-oncogene, ETS transcription factor [Source:HGNC Symbol;Acc:HGNC:3749]
ENSG00000175920	13	69	0.43	2.11	-2.38069	2.1e-06	6.57e-05	DOK7	docking protein 7 [Source:HGNC Symbol;Acc:HGNC:26594]
ENSG00000254501	14.5	78	3.64	16.2	-2.42286	0.00109179	0.00988186	AP003068.1	novel transcript
ENSG00000224916	3.5	18.5	0.16	1.115	-2.42923	0.00345141	0.0235808	APOC4-APOC2	APOC4-APOC2 readthrough (NMD candidate) [Source:HGNC Symbol;Acc:HGNC:44426]
ENSG00000102226	239.5	1279.5	10.03	44.31	-2.43064	6.18e-29	1.58e-25	USP11	ubiquitin specific peptidase 11 [Source:HGNC Symbol;Acc:HGNC:12609]
ENSG00000072657	7	38	0.085	0.62	-2.43415	6.92e-06	0.000179114	TRHDE	thyrotropin releasing hormone degrading enzyme [Source:HGNC Symbol;Acc:HGNC:30748]
ENSG00000106366	277.5	1499	6.975	34.45	-2.44916	1.25e-12	2.19e-10	SERPINE1	serpin family E member 1 [Source:HGNC Symbol;Acc:HGNC:8583]
ENSG00000228278	145.5	781	20.245	96.215	-2.45389	5.6e-29	1.58e-25	ORM2	orosomucoid 2 [Source:HGNC Symbol;Acc:HGNC:8499]
ENSG00000272871	5	27.5	0.36	1.795	-2.46222	5.11e-05	0.000915578	AL159169.2	novel transcript
ENSG00000198099	9.5	53.5	0.59	2.21	-2.47024	4.8e-06	0.000133096	ADH4	alcohol dehydrogenase 4 (class II), pi polypeptide [Source:HGNC Symbol;Acc:HGNC:252]
ENSG00000099998	7	40.5	0.5	1.655	-2.47558	0.000391022	0.0044665	GGT5	gamma-glutamyltransferase 5 [Source:HGNC Symbol;Acc:HGNC:4260]
ENSG00000124813	10	55	0.19	0.875	-2.48695	6.03e-07	2.18e-05	RUNX2	runt related transcription factor 2 [Source:HGNC Symbol;Acc:HGNC:10472]
ENSG00000261459	4.5	25.5	0.26	1.33	-2.4911	0.000315376	0.00373847	AC002310.5	novel transcript
ENSG00000234965	3	17.5	0.22	1.32	-2.50244	0.000333561	0.00390506	SHISA8	shisa family member 8 [Source:HGNC Symbol;Acc:HGNC:18351]
ENSG00000279322	9.5	56	10.66	42.725	-2.51368	0.00230438	0.0173727	AL035252.4	TEC
ENSG00000182902	5	29	0.205	0.97	-2.52501	4.34e-05	0.000805184	SLC25A18	solute carrier family 25 member 18 [Source:HGNC Symbol;Acc:HGNC:10988]
ENSG00000103528	3	17.5	0.13	0.44	-2.53536	0.000471353	0.00519843	SYT17	synaptotagmin 17 [Source:HGNC Symbol;Acc:HGNC:24119]
ENSG00000163661	39	219.5	1.63	8.6	-2.55373	0.00159885	0.0132179	PTX3	pentraxin 3 [Source:HGNC Symbol;Acc:HGNC:9692]
ENSG00000248871	4	23.5	0.18	1	-2.56442	0.00702323	0.0401228	TNFSF12-TNFSF13	TNFSF12-TNFSF13 readthrough [Source:HGNC Symbol;Acc:HGNC:33537]
ENSG00000159261	5	29.5	0.29	1.495	-2.57292	3.47e-05	0.000673729	CLDN14	claudin 14 [Source:HGNC Symbol;Acc:HGNC:2035]
ENSG00000146678	6	36	0.305	1.75	-2.61515	6.64e-05	0.00112955	IGFBP1	insulin like growth factor binding protein 1 [Source:HGNC Symbol;Acc:HGNC:5469]
ENSG00000205307	8.5	54	1.11	5.095	-2.67355	1.29e-07	6.04e-06	SAP25	Sin3A associated protein 25 [Source:HGNC Symbol;Acc:HGNC:41908]
ENSG00000214922	6	40.5	0.74	4.055	-2.80846	0.000532635	0.00567454	HLA-F-AS1	HLA-F antisense RNA 1 [Source:HGNC Symbol;Acc:HGNC:26645]
ENSG00000070601	6.5	47	0.185	0.675	-2.83307	3.36e-05	0.000658517	FRMPD1	FERM and PDZ domain containing 1 [Source:HGNC Symbol;Acc:HGNC:29159]
ENSG00000254665	32	233.5	4.855	29.94	-2.83314	0.00108175	0.00981502	AC091053.1	novel transcript
ENSG00000240801	2121.5	14960.5	1118.55	6154.52	-2.83978	1.11e-08	7.65e-07	AC132217.1	novel transcript, 3' overlapping ncRNA IGF2
ENSG00000123561	2.5	18.5	0.205	0.84	-2.84196	7.74e-05	0.0012717	SERPINA7	serpin family A member 7 [Source:HGNC Symbol;Acc:HGNC:11583]
ENSG00000214402	4	28	0.165	0.935	-2.87945	0.00668815	0.038702	LCNL1	lipocalin like 1 [Source:HGNC Symbol;Acc:HGNC:34436]
ENSG00000263859	7	53	0.97	6.34	-2.90677	3.95e-05	0.000746138	AC145207.6	novel transcript
ENSG00000229314	286	2142.5	36.88	245.19	-2.93308	2.78e-30	1.07e-26	ORM1	orosomucoid 1 [Source:HGNC Symbol;Acc:HGNC:8498]
ENSG00000258790	4.5	36.5	0.085	0.68	-3.0378	1.49e-05	0.000337844	AL121594.1	novel transcript
ENSG00000145741	437.5	3632.5	48.545	356.095	-3.05586	4.75e-65	7.3e-61	BTF3	basic transcription factor 3 [Source:HGNC Symbol;Acc:HGNC:1125]
ENSG00000113889	163.5	1364.5	5.675	43.485	-3.13085	1.22e-20	9.36e-18	KNG1	kininogen 1 [Source:HGNC Symbol;Acc:HGNC:6383]
ENSG00000259049	5.5	51.5	0.71	5.105	-3.16824	2.28e-05	0.000476732	AL139317.3	novel transcript, antisense to GNPNAT1
ENSG00000173227	74.5	712.5	1.27	11.145	-3.2472	4.73e-16	1.51e-13	SYT12	synaptotagmin 12 [Source:HGNC Symbol;Acc:HGNC:18381]
ENSG00000249007	2	19.5	0.195	1.74	-3.2579	0.000106434	0.0016162	AL691482.3	novel transcript
ENSG00000114771	2.5	25.5	0.135	1.215	-3.29176	3.8e-06	0.000109326	AADAC	arylacetamide deacetylase [Source:HGNC Symbol;Acc:HGNC:17]
ENSG00000275496	19	181.5	0.85	6.825	-3.29311	7.6e-12	1.07e-09	CU633906.1	uncharacterized LOC102724701 [Source:NCBI gene;Acc:102724701]
ENSG00000258017	376.5	3664	43.725	619.16	-3.31557	0.0056512	0.0341772	AC011603.2	novel transcript, antisense to TUBA1B
ENSG00000084110	104	1033	2.7	28.97	-3.36495	6.67e-24	6.02e-21	HAL	histidine ammonia-lyase [Source:HGNC Symbol;Acc:HGNC:4806]
ENSG00000258498	9	94.5	0.45	3.685	-3.38764	1.76e-13	3.61e-11	DIO3OS	DIO3 opposite strand upstream RNA [Source:HGNC Symbol;Acc:HGNC:20348]
ENSG00000274049	5	54.5	0.19	2.445	-3.44146	0.00321087	0.0222342	INO80B-WBP1	INO80B-WBP1 readthrough (NMD candidate) [Source:HGNC Symbol;Acc:HGNC:49199]
ENSG00000149575	2.5	30	0.03	0.36	-3.51754	2.5e-06	7.57e-05	SCN2B	sodium voltage-gated channel beta subunit 2 [Source:HGNC Symbol;Acc:HGNC:10589]
ENSG00000182782	4	47	0.16	1.74	-3.529	1.09e-06	3.66e-05	HCAR2	hydroxycarboxylic acid receptor 2 [Source:HGNC Symbol;Acc:HGNC:24827]
ENSG00000118520	2	24	0.255	1.535	-3.54875	5.64e-06	0.000150278	ARG1	arginase 1 [Source:HGNC Symbol;Acc:HGNC:663]
ENSG00000255398	10	119.5	0.38	4.2	-3.5973	2.22e-05	0.000467858	HCAR3	hydroxycarboxylic acid receptor 3 [Source:HGNC Symbol;Acc:HGNC:16824]
ENSG00000251349	10	122	0.385	4.56	-3.67984	1.3e-08	8.82e-07	MSANTD3-TMEFF1	MSANTD3-TMEFF1 readthrough [Source:HGNC Symbol;Acc:HGNC:38838]
ENSG00000120937	33	438	5.505	61.315	-3.70208	3.63e-14	8.08e-12	NPPB	natriuretic peptide B [Source:HGNC Symbol;Acc:HGNC:7940]
ENSG00000234431	1	14	0.325	4.065	-3.70979	0.00235275	0.0176623	AC007283.1	novel transcript
ENSG00000226510	7.5	112	0.975	13.055	-3.90968	5.22e-16	1.64e-13	UPK1A-AS1	UPK1A antisense RNA 1 [Source:HGNC Symbol;Acc:HGNC:40603]
ENSG00000119535	3.5	54	0.205	2.25	-3.94496	1.55e-09	1.38e-07	CSF3R	colony stimulating factor 3 receptor [Source:HGNC Symbol;Acc:HGNC:2439]
ENSG00000186198	17	289.5	1.77	26.71	-4.08904	4.59e-28	1.01e-24	SLC51B	solute carrier family 51 beta subunit [Source:HGNC Symbol;Acc:HGNC:29956]
ENSG00000284969	0.5	10.5	0.12	3.45	-4.15499	0.00616234	0.0364314	AL049629.2	novel protein
ENSG00000233264	1.5	29.5	0.095	1.62	-4.21063	8.48e-08	4.3e-06	AC006042.3	peptidylprolyl isomerase (cyclophilin)-like 4 (PPIL4) pseudogene
ENSG00000186652	2.5	50.5	0.23	3.1	-4.29301	0.00177369	0.0143541	PRG2	proteoglycan 2, pro eosinophil major basic protein [Source:HGNC Symbol;Acc:HGNC:9362]
ENSG00000268565	8	174.5	3.975	64.945	-4.38368	0.00242544	0.0180579	AC005339.1	novel transcript, antisense to TNFAIP8L1
ENSG00000244062	35	724	1.5	29.47	-4.44444	6.87e-18	3.1e-15	AC080128.1	acyl-CoA synthetase long-chain family member 3 (ACSL3) pseudogene
ENSG00000266964	0.5	20	0.095	3.625	-5.05346	6.37e-05	0.00109672	FXYD1	FXYD domain containing ion transport regulator 1 [Source:HGNC Symbol;Acc:HGNC:4025]
ENSG00000130173	290.5	9616	33.275	1022.1	-5.08612	3.79e-63	2.91e-59	ANGPTL8	angiopoietin like 8 [Source:HGNC Symbol;Acc:HGNC:24933]
ENSG00000231864	0	5	0	0.6	-5.32842	0.00753903	0.0422098	AL807752.3	novel transcript
ENSG00000261822	0.5	25.5	0.13	5.47	-5.42741	0.00279542	0.0200071	AC018362.2	novel transcript, antisense to HAUS2
ENSG00000259357	8	346.5	1.52	57.04	-5.48516	5.83e-06	0.000154776	AL590133.2	novel transcript, antisense to CERS2
ENSG00000257270	2	118	0.655	34.425	-5.87609	2.82e-10	2.91e-08	AL928654.2	novel transcript, antisense to MTA1
ENSG00000148965	4	308	0.625	39.99	-6.20496	6.36e-20	4.44e-17	SAA4	serum amyloid A4, constitutive [Source:HGNC Symbol;Acc:HGNC:10516]
ENSG00000205571	0	16	0	1.625	-6.94772	0.00307122	0.0215098	SMN2	survival of motor neuron 2, centromeric [Source:HGNC Symbol;Acc:HGNC:11118]
ENSG00000265303	0	16	0	3.195	-7.05554	0.00027395	0.00334798	AC099850.2	novel protein
ENSG00000257653	0	17	0	2.37	-7.15643	0.0021796	0.0166889	AC117498.1	novel transcript, antisense to ADCY6
ENSG00000285444	0	18.5	0	0.305	-7.23741	0.000178722	0.00241953	AL162377.3	novel transcript
ENSG00000258504	0	22.5	0	6.96	-7.52367	2.83e-08	1.69e-06	AL157871.1	novel transcript
ENSG00000272617	0	27.5	0	2.79	-7.81693	0.00174929	0.0141866	AC026464.6	novel protein, COG8-PDF readthrough
ENSG00000255126	0	30.5	0	5.58	-7.98743	0.000124054	0.00181899	AP003064.1	novel transcript
ENSG00000254692	0	30	0	0.855	-8.00688	0.00220333	0.016837	AL136295.1	novel protein
ENSG00000176868	1.5	503	0.095	14.1	-8.40133	0.00208858	0.0161857	AL358781.1	-
ENSG00000256349	0	43	0	0.93	-8.52544	0.00125384	0.0110846	AP002748.4	novel protein
ENSG00000160683	0	62.5	0	1.065	-9.064	0.000155827	0.00217675	CXCR5	C-X-C motif chemokine receptor 5 [Source:HGNC Symbol;Acc:HGNC:1060]
ENSG00000267580	1	1354.5	0.19	209.245	-10.2284	6.37e-05	0.00109672	AC008738.3	novel transcript
ENSG00000263986	0	180	0	41.985	-10.5298	6.78e-06	0.000176087	AC087393.2	novel transcript, antisense to USP22
