# Supplementary material for: USP11 promotes glycolysis by regulating HIF‐1α stability in hepatocellular carcinoma
Source: J Cell Mol Med. 2024 Jan 16;28(2):e18017. doi: 10.1111/jcmm.18017 (PMC10826445; doi:10.1111/jcmm.18017)
Supplement: Supplementary file 2 — Table S2 [file JCMM-28-e18017-s003.xlsx]

## Sheet: KEGG_enrichment
Table SII. KEGG_enrichment
ID	Description	GeneRatio	BgRatio	pvalue	p.adjust	geneID	Count
hsa00053	Ascorbate and aldarate metabolism	7/294	24/6327	7.61e-05	0.0219946	ENSG00000213759/ENSG00000109181/ENSG00000196620/ENSG00000135220/ENSG00000241635/ENSG00000137124/ENSG00000143149	7
hsa00140	Steroid hormone biosynthesis	9/294	51/6327	0.000484749	0.0700462	ENSG00000213759/ENSG00000109181/ENSG00000109193/ENSG00000196620/ENSG00000187134/ENSG00000135220/ENSG00000241635/ENSG00000160870/ENSG00000086696	9
hsa05202	Transcriptional misregulation in cancers	18/294	170/6327	0.000854918	0.0823571	ENSG00000146674/ENSG00000109906/ENSG00000058091/ENSG00000118971/ENSG00000184012/ENSG00000144802/ENSG00000099860/ENSG00000115738/ENSG00000135679/ENSG00000172216/ENSG00000134323/ENSG00000245848/ENSG00000164120/ENSG00000170458/ENSG00000169429/ENSG00000130222/ENSG00000151702/ENSG00000124813	18
hsa04964	Proximal tubule bicarbonate reclamation	5/294	21/6327	0.00230356	0.12675	ENSG00000080493/ENSG00000066230/ENSG00000182890/ENSG00000188338/ENSG00000137731	5
hsa00561	Glycerolipid metabolism	8/294	52/6327	0.00249371	0.12675	ENSG00000162407/ENSG00000137124/ENSG00000141934/ENSG00000134324/ENSG00000138678/ENSG00000119927/ENSG00000101670/ENSG00000143149	8
hsa00040	Pentose and glucuronate interconversions	6/294	31/6327	0.00263148	0.12675	ENSG00000213759/ENSG00000109181/ENSG00000196620/ENSG00000135220/ENSG00000241635/ENSG00000165475	6
hsa00250	Alanine, aspartate and glutamate metabolism	6/294	33/6327	0.00366138	0.151163	ENSG00000182890/ENSG00000167701/ENSG00000128683/ENSG00000112294/ENSG00000021826/ENSG00000177181	6
hsa00830	Retinol metabolism	8/294	58/6327	0.0049927	0.166988	ENSG00000213759/ENSG00000109181/ENSG00000196620/ENSG00000135220/ENSG00000241635/ENSG00000172955/ENSG00000160870/ENSG00000198099	8
hsa04610	Complement and coagulation cascades	9/294	71/6327	0.00526442	0.166988	ENSG00000039537/ENSG00000157131/ENSG00000198734/ENSG00000171564/ENSG00000196352/ENSG00000080618/ENSG00000131187/ENSG00000106366/ENSG00000113889	9
hsa05204	Chemical carcinogenesis	9/294	72/6327	0.00577813	0.166988	ENSG00000213759/ENSG00000109181/ENSG00000196620/ENSG00000135220/ENSG00000241635/ENSG00000172955/ENSG00000160870/ENSG00000261052/ENSG00000198099	9
hsa00980	Metabolism of xenobiotics by cytochrome P450	8/294	63/6327	0.00825977	0.217007	ENSG00000213759/ENSG00000109181/ENSG00000196620/ENSG00000187134/ENSG00000135220/ENSG00000241635/ENSG00000172955/ENSG00000198099	8
hsa00010	Glycolysis / Gluconeogenesis	8/294	65/6327	0.00993912	0.220954	ENSG00000137124/ENSG00000172955/ENSG00000156510/ENSG00000131069/ENSG00000109107/ENSG00000134333/ENSG00000143149/ENSG00000198099	8
hsa04918	Thyroid hormone synthesis	8/294	65/6327	0.00993912	0.220954	ENSG00000157613/ENSG00000182158/ENSG00000163631/ENSG00000150995/ENSG00000135346/ENSG00000137731/ENSG00000164294/ENSG00000123561	8
hsa00071	Fatty acid degradation	6/294	42/6327	0.0122299	0.235145	ENSG00000113790/ENSG00000137124/ENSG00000172955/ENSG00000068366/ENSG00000143149/ENSG00000198099	6
hsa00220	Arginine biosynthesis	4/294	20/6327	0.0122651	0.235145	ENSG00000182890/ENSG00000167701/ENSG00000021826/ENSG00000118520	4
hsa05217	Basal cell carcinoma	7/294	55/6327	0.0130184	0.235145	ENSG00000174804/ENSG00000185920/ENSG00000168036/ENSG00000166813/ENSG00000099860/ENSG00000138795/ENSG00000130222	7
hsa00982	Drug metabolism - cytochrome P450	7/294	61/6327	0.0221265	0.34673	ENSG00000213759/ENSG00000109181/ENSG00000196620/ENSG00000135220/ENSG00000241635/ENSG00000172955/ENSG00000198099	7
hsa00330	Arginine and proline metabolism	6/294	48/6327	0.0227078	0.34673	ENSG00000137124/ENSG00000002549/ENSG00000059573/ENSG00000104879/ENSG00000143149/ENSG00000118520	6
hsa04640	Hematopoietic cell lineage	8/294	76/6327	0.0239894	0.34673	ENSG00000049130/ENSG00000196352/ENSG00000164171/ENSG00000077238/ENSG00000203618/ENSG00000095752/ENSG00000170458/ENSG00000119535	8
hsa04066	HIF-1 signaling pathway	9/294	91/6327	0.0247943	0.34673	ENSG00000099875/ENSG00000156510/ENSG00000129521/ENSG00000102265/ENSG00000091513/ENSG00000100644/ENSG00000152256/ENSG00000134333/ENSG00000106366	9
hsa04218	Cellular senescence	13/294	153/6327	0.0251949	0.34673	ENSG00000147082/ENSG00000146674/ENSG00000118971/ENSG00000113522/ENSG00000099860/ENSG00000150995/ENSG00000104320/ENSG00000204642/ENSG00000119699/ENSG00000135679/ENSG00000169429/ENSG00000130222/ENSG00000106366	13
hsa00650	Butanoate metabolism	4/294	25/6327	0.0267082	0.350848	ENSG00000113790/ENSG00000117305/ENSG00000128683/ENSG00000112294	4
hsa04976	Bile secretion	7/294	64/6327	0.0280268	0.352163	ENSG00000080493/ENSG00000137204/ENSG00000066230/ENSG00000012504/ENSG00000137731/ENSG00000111700/ENSG00000186198	7
hsa00860	Porphyrin and chlorophyll metabolism	5/294	38/6327	0.0298959	0.359996	ENSG00000213759/ENSG00000109181/ENSG00000196620/ENSG00000135220/ENSG00000241635	5
hsa04978	Mineral absorption	5/294	42/6327	0.043654	0.50464	ENSG00000147804/ENSG00000066230/ENSG00000174358/ENSG00000091513/ENSG00000137731	5
hsa00410	beta-Alanine metabolism	4/294	30/6327	0.0483369	0.537284	ENSG00000113790/ENSG00000137124/ENSG00000128683/ENSG00000143149	4
hsa00564	Glycerophospholipid metabolism	8/294	88/6327	0.050989	0.545771	ENSG00000102230/ENSG00000162407/ENSG00000141934/ENSG00000243708/ENSG00000103066/ENSG00000134324/ENSG00000138678/ENSG00000119927	8
hsa04970	Salivary secretion	7/294	74/6327	0.0550955	0.553606	ENSG00000133019/ENSG00000090382/ENSG00000150995/ENSG00000043591/ENSG00000137731/ENSG00000157087/ENSG00000164116	7
hsa00600	Sphingolipid metabolism	5/294	45/6327	0.0561019	0.553606	ENSG00000172296/ENSG00000162407/ENSG00000204099/ENSG00000141934/ENSG00000177628	5
hsa00640	Propanoate metabolism	4/294	32/6327	0.0590522	0.553606	ENSG00000113790/ENSG00000248098/ENSG00000131069/ENSG00000134333	4
hsa04060	Cytokine-cytokine receptor interaction	15/294	208/6327	0.0593833	0.553606	ENSG00000164761/ENSG00000116678/ENSG00000146072/ENSG00000172458/ENSG00000119699/ENSG00000141655/ENSG00000139269/ENSG00000077238/ENSG00000128342/ENSG00000095752/ENSG00000130513/ENSG00000169429/ENSG00000168811/ENSG00000119535/ENSG00000160683	15
hsa00280	Valine, leucine and isoleucine degradation	5/294	47/6327	0.0654246	0.590866	ENSG00000113790/ENSG00000248098/ENSG00000137124/ENSG00000117305/ENSG00000143149	5
hsa05200	Pathways in cancer	29/294	474/6327	0.0748669	0.59796	ENSG00000049130/ENSG00000174804/ENSG00000109906/ENSG00000118971/ENSG00000185920/ENSG00000181019/ENSG00000168036/ENSG00000166813/ENSG00000099942/ENSG00000167244/ENSG00000099860/ENSG00000164362/ENSG00000129521/ENSG00000077092/ENSG00000082512/ENSG00000164171/ENSG00000100644/ENSG00000138795/ENSG00000119699/ENSG00000135679/ENSG00000138685/ENSG00000164683/ENSG00000077238/ENSG00000171517/ENSG00000245848…	29
hsa05412	Arrhythmogenic right ventricular cardiomyopathy (ARVC)	6/294	64/6327	0.0754995	0.59796	ENSG00000075461/ENSG00000134755/ENSG00000168036/ENSG00000164171/ENSG00000138795/ENSG00000077522	6
hsa00430	Taurine and hypotaurine metabolism	2/294	10/6327	0.0756826	0.59796	ENSG00000128683/ENSG00000099998	2
hsa05216	Thyroid cancer	4/294	35/6327	0.0772853	0.59796	ENSG00000168036/ENSG00000099860/ENSG00000138795/ENSG00000130222	4
hsa00340	Histidine metabolism	3/294	22/6327	0.0796561	0.59796	ENSG00000137124/ENSG00000143149/ENSG00000084110	3
hsa03320	PPAR signaling pathway	6/294	65/6327	0.0801053	0.59796	ENSG00000113790/ENSG00000095637/ENSG00000214456/ENSG00000164687/ENSG00000147872/ENSG00000068366	6
hsa04928	Parathyroid hormone synthesis, secretion and action	8/294	97/6327	0.0806936	0.59796	ENSG00000157613/ENSG00000182158/ENSG00000102996/ENSG00000156103/ENSG00000150995/ENSG00000242252/ENSG00000120738/ENSG00000124813	8
hsa04115	p53 signaling pathway	6/294	66/6327	0.0848653	0.613152	ENSG00000146674/ENSG00000118971/ENSG00000099860/ENSG00000135679/ENSG00000130222/ENSG00000106366	6
hsa04972	Pancreatic secretion	7/294	83/6327	0.0899695	0.634175	ENSG00000133019/ENSG00000080493/ENSG00000150995/ENSG00000010438/ENSG00000080618/ENSG00000137731/ENSG00000157087	7
hsa05146	Amoebiasis	7/294	85/6327	0.0990947	0.681866	ENSG00000157131/ENSG00000170542/ENSG00000119699/ENSG00000170458/ENSG00000169429/ENSG00000168811/ENSG00000118520	7
hsa00620	Pyruvate metabolism	4/294	39/6327	0.105419	0.708513	ENSG00000137124/ENSG00000131069/ENSG00000134333/ENSG00000143149	4
hsa04666	Fc gamma R-mediated phagocytosis	7/294	87/6327	0.108709	0.710504	ENSG00000162407/ENSG00000141934/ENSG00000033327/ENSG00000099942/ENSG00000243708/ENSG00000175130/ENSG00000165410	7
hsa00380	Tryptophan metabolism	4/294	40/6327	0.113091	0.710504	ENSG00000129167/ENSG00000113790/ENSG00000137124/ENSG00000143149	4
hsa05144	Malaria	4/294	40/6327	0.113091	0.710504	ENSG00000005844/ENSG00000119699/ENSG00000169429/ENSG00000168811	4
hsa00790	Folate biosynthesis	3/294	26/6327	0.117701	0.723738	ENSG00000129167/ENSG00000178700/ENSG00000131979	3
hsa00983	Drug metabolism - other enzymes	6/294	73/6327	0.122389	0.736883	ENSG00000213759/ENSG00000109181/ENSG00000196620/ENSG00000135220/ENSG00000241635/ENSG00000165704	6
hsa04630	Jak-STAT signaling pathway	9/294	125/6327	0.126407	0.745545	ENSG00000116678/ENSG00000118971/ENSG00000172458/ENSG00000143384/ENSG00000077238/ENSG00000128342/ENSG00000095752/ENSG00000168811/ENSG00000119535	9
hsa04340	Hedgehog signaling pathway	4/294	42/6327	0.129143	0.746449	ENSG00000143147/ENSG00000118971/ENSG00000185920/ENSG00000166813	4
hsa05220	Chronic myeloid leukemia	6/294	75/6327	0.134401	0.757861	ENSG00000033327/ENSG00000099942/ENSG00000099860/ENSG00000119699/ENSG00000135679/ENSG00000130222	6
hsa04390	Hippo signaling pathway	10/294	145/6327	0.136363	0.757861	ENSG00000140807/ENSG00000174804/ENSG00000118971/ENSG00000168036/ENSG00000109321/ENSG00000125968/ENSG00000115738/ENSG00000138795/ENSG00000119699/ENSG00000106366	10
hsa04940	Type I diabetes mellitus	3/294	29/6327	0.149829	0.808981	ENSG00000128683/ENSG00000204642/ENSG00000168811	3
hsa04022	cGMP - PKG signaling pathway	10/294	149/6327	0.154375	0.808981	ENSG00000116329/ENSG00000157613/ENSG00000182158/ENSG00000150995/ENSG00000043591/ENSG00000137731/ENSG00000157087/ENSG00000213999/ENSG00000164116/ENSG00000120937	10
hsa05230	Central carbon metabolism in cancer	5/294	62/6327	0.159858	0.808981	ENSG00000103257/ENSG00000156510/ENSG00000100644/ENSG00000152256/ENSG00000134333	5
hsa05020	Prion diseases	3/294	30/6327	0.161106	0.808981	ENSG00000039537/ENSG00000157131/ENSG00000120738	3
hsa04024	cAMP signaling pathway	11/294	170/6327	0.166523	0.808981	ENSG00000157613/ENSG00000185920/ENSG00000139874/ENSG00000182158/ENSG00000143199/ENSG00000043591/ENSG00000137731/ENSG00000157087/ENSG00000182782/ENSG00000255398/ENSG00000266964	11
hsa00910	Nitrogen metabolism	2/294	16/6327	0.168639	0.808981	ENSG00000182890/ENSG00000021826	2
hsa04611	Platelet activation	8/294	116/6327	0.170676	0.808981	ENSG00000150995/ENSG00000243708/ENSG00000171564/ENSG00000149781/ENSG00000164171/ENSG00000169860/ENSG00000203618/ENSG00000164116	8
hsa04979	Cholesterol metabolism	4/294	47/6327	0.172987	0.808981	ENSG00000130208/ENSG00000169174/ENSG00000101670/ENSG00000130173	4
hsa00524	Neomycin, kanamycin and gentamicin biosynthesis	1/294	4/6327	0.17335	0.808981	ENSG00000156510	1
hsa04657	IL-17 signaling pathway	6/294	81/6327	0.173553	0.808981	ENSG00000148346/ENSG00000069956/ENSG00000082512/ENSG00000172458/ENSG00000172216/ENSG00000169429	6
hsa05226	Gastric cancer	9/294	136/6327	0.180692	0.828887	ENSG00000174804/ENSG00000168036/ENSG00000099860/ENSG00000164362/ENSG00000077092/ENSG00000138795/ENSG00000119699/ENSG00000138685/ENSG00000130222	9
hsa04974	Protein digestion and absorption	6/294	84/6327	0.194711	0.835352	ENSG00000066230/ENSG00000174358/ENSG00000010438/ENSG00000114270/ENSG00000080618/ENSG00000137731	6
hsa04064	NF-kappa B signaling pathway	6/294	85/6327	0.201973	0.835352	ENSG00000099860/ENSG00000082512/ENSG00000006062/ENSG00000141655/ENSG00000170458/ENSG00000169429	6
hsa04146	Peroxisome	6/294	85/6327	0.201973	0.835352	ENSG00000261130/ENSG00000113790/ENSG00000242110/ENSG00000107537/ENSG00000117305/ENSG00000068366	6
hsa00511	Other glycan degradation	2/294	18/6327	0.202733	0.835352	ENSG00000204099/ENSG00000177628	2
hsa00531	Glycosaminoglycan degradation	2/294	18/6327	0.202733	0.835352	ENSG00000113273/ENSG00000127415	2
hsa00532	Glycosaminoglycan biosynthesis - chondroitin sulfate / dermatan sulfate	2/294	18/6327	0.202733	0.835352	ENSG00000169105/ENSG00000198108	2
hsa05210	Colorectal cancer	6/294	86/6327	0.209333	0.835352	ENSG00000168036/ENSG00000109321/ENSG00000099860/ENSG00000138795/ENSG00000119699/ENSG00000130222	6
hsa00480	Glutathione metabolism	4/294	51/6327	0.211227	0.835352	ENSG00000002549/ENSG00000128965/ENSG00000164294/ENSG00000099998	4
hsa00471	D-Glutamine and D-glutamate metabolism	1/294	5/6327	0.211786	0.835352	ENSG00000182890	1
hsa00750	Vitamin B6 metabolism	1/294	5/6327	0.211786	0.835352	ENSG00000241360	1
hsa04668	TNF signaling pathway	7/294	105/6327	0.215073	0.835352	ENSG00000157613/ENSG00000182158/ENSG00000082512/ENSG00000006062/ENSG00000171223/ENSG00000172216/ENSG00000128342	7
hsa04916	Melanogenesis	6/294	87/6327	0.216787	0.835352	ENSG00000049130/ENSG00000174804/ENSG00000157613/ENSG00000168036/ENSG00000182158/ENSG00000138795	6
hsa05321	Inflammatiory bowel disease (IBD)	4/294	52/6327	0.221141	0.840918	ENSG00000069667/ENSG00000119699/ENSG00000077238/ENSG00000168811	4
hsa05323	Rheumatoid arthritis	5/294	72/6327	0.24208	0.908585	ENSG00000005844/ENSG00000119699/ENSG00000141655/ENSG00000095752/ENSG00000169429	5
hsa00440	Phosphonate and phosphinate metabolism	1/294	6/6327	0.248442	0.91675	ENSG00000102230	1
hsa04360	Axon guidance	10/294	168/6327	0.254123	0.91675	ENSG00000080224/ENSG00000074527/ENSG00000185008/ENSG00000153993/ENSG00000125266/ENSG00000185920/ENSG00000170381/ENSG00000075223/ENSG00000152256/ENSG00000165410	10
hsa05215	Prostate cancer	6/294	92/6327	0.255312	0.91675	ENSG00000157613/ENSG00000184012/ENSG00000168036/ENSG00000182158/ENSG00000138795/ENSG00000135679	6
hsa04261	Adrenergic signaling in cardiomyocytes	8/294	130/6327	0.256944	0.91675	ENSG00000157613/ENSG00000167460/ENSG00000075461/ENSG00000112640/ENSG00000182158/ENSG00000043591/ENSG00000137731/ENSG00000157087	8
hsa00514	Other types of O-glycan biosynthesis	2/294	22/6327	0.272552	0.949007	ENSG00000198756/ENSG00000106003	2
hsa00534	Glycosaminoglycan biosynthesis - heparan sulfate / heparin	2/294	22/6327	0.272552	0.949007	ENSG00000249853/ENSG00000171004	2
hsa05414	Dilated cardiomyopathy (DCM)	5/294	76/6327	0.277737	0.949533	ENSG00000167460/ENSG00000075461/ENSG00000164171/ENSG00000119699/ENSG00000043591	5
hsa04625	C-type lectin receptor signaling pathway	6/294	95/6327	0.279275	0.949533	ENSG00000150995/ENSG00000173846/ENSG00000172458/ENSG00000006062/ENSG00000135679/ENSG00000168811	6
hsa05213	Endometrial cancer	4/294	58/6327	0.282801	0.950344	ENSG00000168036/ENSG00000099860/ENSG00000138795/ENSG00000130222	4
hsa01040	Biosynthesis of unsaturated fatty acids	2/294	23/6327	0.290072	0.963379	ENSG00000165996/ENSG00000012660	2
hsa00310	Lysine degradation	4/294	59/6327	0.293347	0.963379	ENSG00000113790/ENSG00000198756/ENSG00000137124/ENSG00000143149	4
hsa04913	Ovarian Steroidogenesis	3/294	41/6327	0.296877	0.964016	ENSG00000243708/ENSG00000135346/ENSG00000086696	3
hsa05225	Hepatocellular carcinoma	9/294	157/6327	0.306521	0.983805	ENSG00000174804/ENSG00000181019/ENSG00000168036/ENSG00000167244/ENSG00000099860/ENSG00000164362/ENSG00000138795/ENSG00000119699/ENSG00000130222	9
hsa00565	Ether lipid metabolism	3/294	42/6327	0.30978	0.983805	ENSG00000162407/ENSG00000141934/ENSG00000243708	3
hsa03022	Basal transcription factors	3/294	43/6327	0.3227	0.989452	ENSG00000111358/ENSG00000141384/ENSG00000187325	3
hsa00601	Glycosphingolipid biosynthesis - lacto and neolacto series	2/294	25/6327	0.324924	0.989452	ENSG00000172318/ENSG00000176597	2
hsa05330	Allograft rejection	2/294	25/6327	0.324924	0.989452	ENSG00000204642/ENSG00000168811	2
hsa05221	Acute myeloid leukemia	4/294	62/6327	0.325253	0.989452	ENSG00000109906/ENSG00000138795/ENSG00000245848/ENSG00000170458	4
hsa00062	Fatty acid elongation	2/294	26/6327	0.342192	0.998333	ENSG00000165996/ENSG00000012660	2
hsa00072	Synthesis and degradation of ketone bodies	1/294	9/6327	0.348523	0.998333	ENSG00000117305	1
hsa00920	Sulfur metabolism	1/294	9/6327	0.348523	0.998333	ENSG00000198682	1
hsa00270	Cysteine and methionine metabolism	3/294	45/6327	0.348535	0.998333	ENSG00000151224/ENSG00000274276/ENSG00000134333	3
hsa04110	Cell cycle	7/294	124/6327	0.354111	0.998333	ENSG00000147082/ENSG00000118971/ENSG00000099860/ENSG00000129757/ENSG00000119699/ENSG00000135679/ENSG00000130222	7
hsa04151	PI3K-Akt signaling pathway	16/294	308/6327	0.358192	0.998333	ENSG00000049130/ENSG00000155629/ENSG00000157613/ENSG00000118971/ENSG00000112640/ENSG00000182158/ENSG00000109321/ENSG00000167244/ENSG00000164171/ENSG00000168209/ENSG00000135679/ENSG00000143384/ENSG00000138685/ENSG00000077238/ENSG00000171517/ENSG00000119535	16
hsa00230	Purine metabolism	9/294	165/6327	0.359239	0.998333	ENSG00000135318/ENSG00000119125/ENSG00000171302/ENSG00000198682/ENSG00000113356/ENSG00000147853/ENSG00000143199/ENSG00000165704/ENSG00000164116	9
hsa05206	MicroRNAs in cancer	8/294	146/6327	0.367902	0.998333	ENSG00000118971/ENSG00000136158/ENSG00000156103/ENSG00000075618/ENSG00000099942/ENSG00000168209/ENSG00000135679/ENSG00000143384	8
hsa04550	Signaling pathways regulating pluripotency of stem cells	7/294	126/6327	0.369492	0.998333	ENSG00000174804/ENSG00000168036/ENSG00000125968/ENSG00000115738/ENSG00000139269/ENSG00000138685/ENSG00000128342	7
hsa04912	GnRH signaling pathway	5/294	86/6327	0.370295	0.998333	ENSG00000150995/ENSG00000243708/ENSG00000147437/ENSG00000135346/ENSG00000120738	5
hsa05133	Pertussis	4/294	67/6327	0.378789	0.998333	ENSG00000165410/ENSG00000170458/ENSG00000169429/ENSG00000168811	4
hsa05211	Renal cell carcinoma	4/294	67/6327	0.378789	0.998333	ENSG00000099942/ENSG00000129521/ENSG00000100644/ENSG00000119699	4
hsa05416	Viral myocarditis	3/294	48/6327	0.387066	0.998333	ENSG00000005844/ENSG00000196352/ENSG00000204642	3
hsa05218	Melanoma	4/294	68/6327	0.389475	0.998333	ENSG00000099860/ENSG00000135679/ENSG00000138685/ENSG00000130222	4
hsa04068	FoxO signaling pathway	7/294	129/6327	0.392637	0.998333	ENSG00000147082/ENSG00000118971/ENSG00000099860/ENSG00000173846/ENSG00000119699/ENSG00000135679/ENSG00000130222	7
hsa05320	Autoimmune thyroid disease	2/294	29/6327	0.393055	0.998333	ENSG00000204642/ENSG00000135346	2
hsa04911	Insulin secretion	4/294	69/6327	0.400137	0.998333	ENSG00000133019/ENSG00000157613/ENSG00000182158/ENSG00000137731	4
hsa05222	Small cell lung cancer	5/294	90/6327	0.407696	0.998333	ENSG00000099860/ENSG00000077092/ENSG00000082512/ENSG00000164171/ENSG00000130222	5
hsa00130	Ubiquinone and other terpenoid-quinone biosynthesis	1/294	11/6327	0.407748	0.998333	ENSG00000181019	1
hsa04710	Circadian rhythm	2/294	31/6327	0.425967	0.998333	ENSG00000069667/ENSG00000134107	2
hsa03450	Non-homologous end-joining	1/294	12/6327	0.435317	0.998333	ENSG00000113522	1
hsa00350	Tyrosine metabolism	2/294	32/6327	0.442073	0.998333	ENSG00000172955/ENSG00000198099	2
hsa04975	Fat digestion and absorption	2/294	32/6327	0.442073	0.998333	ENSG00000162407/ENSG00000141934	2
hsa04072	Phospholipase D signaling pathway	7/294	136/6327	0.446566	0.998333	ENSG00000049130/ENSG00000162407/ENSG00000141934/ENSG00000033327/ENSG00000243708/ENSG00000171517/ENSG00000169429	7
hsa05224	Breast cancer	7/294	136/6327	0.446566	0.998333	ENSG00000174804/ENSG00000168036/ENSG00000099860/ENSG00000138795/ENSG00000138685/ENSG00000164683/ENSG00000130222	7
hsa04927	Cortisol synthesis and secretion	3/294	53/6327	0.449902	0.998333	ENSG00000157613/ENSG00000182158/ENSG00000150995	3
hsa05130	Pathogenic Escherichia coli infection	3/294	53/6327	0.449902	0.998333	ENSG00000258947/ENSG00000168036/ENSG00000170458	3
hsa05134	Legionellosis	3/294	53/6327	0.449902	0.998333	ENSG00000170458/ENSG00000169429/ENSG00000168811	3
hsa00051	Fructose and mannose metabolism	2/294	33/6327	0.457927	0.998333	ENSG00000156510/ENSG00000109107	2
hsa04080	Neuroactive ligand-receptor interaction	11/294	222/6327	0.457935	0.998333	ENSG00000133019/ENSG00000116329/ENSG00000116678/ENSG00000139874/ENSG00000169684/ENSG00000010438/ENSG00000135346/ENSG00000043591/ENSG00000169860/ENSG00000133636/ENSG00000171517	11
hsa00061	Fatty acid biosynthesis	1/294	13/6327	0.461606	0.998333	ENSG00000068366	1
hsa00604	Glycosphingolipid biosynthesis - ganglio series	1/294	13/6327	0.461606	0.998333	ENSG00000235863	1
hsa05410	Hypertrophic cardiomyopathy (HCM)	4/294	75/6327	0.463207	0.998333	ENSG00000167460/ENSG00000075461/ENSG00000164171/ENSG00000119699	4
hsa04922	Glucagon signaling pathway	5/294	97/6327	0.472265	0.998333	ENSG00000157613/ENSG00000182158/ENSG00000044446/ENSG00000150995/ENSG00000134333	5
hsa05231	Choline metabolism in cancer	5/294	97/6327	0.472265	0.998333	ENSG00000102230/ENSG00000162407/ENSG00000141934/ENSG00000243708/ENSG00000100644	5
hsa04730	Long-term depression	3/294	55/6327	0.474322	0.998333	ENSG00000150995/ENSG00000243708/ENSG00000164116	3
hsa05205	Proteoglycans in cancer	9/294	183/6327	0.479968	0.998333	ENSG00000174804/ENSG00000185920/ENSG00000168036/ENSG00000167244/ENSG00000150995/ENSG00000164171/ENSG00000100644/ENSG00000135679/ENSG00000138685	9
hsa00590	Arachidonic acid metabolism	3/294	56/6327	0.486346	0.998333	ENSG00000243708/ENSG00000164294/ENSG00000099998	3
hsa04973	Carbohydrate digestion and absorption	2/294	35/6327	0.488836	0.998333	ENSG00000156510/ENSG00000137731	2
hsa04350	TGF-beta signaling pathway	4/294	78/6327	0.493891	0.998333	ENSG00000125968/ENSG00000115738/ENSG00000119699/ENSG00000139269	4
hsa04924	Renin secretion	3/294	57/6327	0.498237	0.998333	ENSG00000150995/ENSG00000043591/ENSG00000164116	3
hsa00120	Primary bile acid biosynthesis	1/294	15/6327	0.510581	0.998333	ENSG00000242110	1
hsa00730	Thiamine metabolism	1/294	15/6327	0.510581	0.998333	ENSG00000259431	1
hsa04514	Cell adhesion molecules (CAMs)	6/294	123/6327	0.511594	0.998333	ENSG00000165376/ENSG00000158887/ENSG00000005844/ENSG00000021645/ENSG00000204642/ENSG00000159261	6
hsa04540	Gap junction	4/294	80/6327	0.513936	0.998333	ENSG00000258947/ENSG00000150995/ENSG00000043591/ENSG00000164116	4
hsa04216	Ferroptosis	2/294	37/6327	0.518622	0.998333	ENSG00000091513/ENSG00000068366	2
hsa04010	MAPK signaling pathway	13/294	276/6327	0.52171	0.998333	ENSG00000049130/ENSG00000075461/ENSG00000099875/ENSG00000109321/ENSG00000099942/ENSG00000167244/ENSG00000099860/ENSG00000243708/ENSG00000006062/ENSG00000119699/ENSG00000138685/ENSG00000170458/ENSG00000130222	13
hsa00260	Glycine, serine and threonine metabolism	2/294	38/6327	0.533077	0.998333	ENSG00000274276/ENSG00000123453	2
hsa00450	Selenocompound metabolism	1/294	16/6327	0.533377	0.998333	ENSG00000198682	1
hsa04925	Aldosterone synthesis and secretion	4/294	83/6327	0.543301	0.998333	ENSG00000157613/ENSG00000182158/ENSG00000150995/ENSG00000157087	4
hsa05140	Leishmaniasis	3/294	61/6327	0.544349	0.998333	ENSG00000175130/ENSG00000119699/ENSG00000168811	3
hsa05219	Bladder cancer	2/294	40/6327	0.561087	0.998333	ENSG00000135679/ENSG00000169429	2
hsa03440	Homologous recombination	2/294	41/6327	0.574636	0.998333	ENSG00000113522/ENSG00000104320	2
hsa05030	Cocaine addiction	2/294	41/6327	0.574636	0.998333	ENSG00000157613/ENSG00000182158	2
hsa04210	Apoptosis	6/294	132/6327	0.581639	0.998333	ENSG00000099860/ENSG00000150995/ENSG00000178607/ENSG00000006062/ENSG00000143384/ENSG00000130222	6
hsa04310	Wnt signaling pathway	6/294	132/6327	0.581639	0.998333	ENSG00000140807/ENSG00000174804/ENSG00000118971/ENSG00000168036/ENSG00000145506/ENSG00000138795	6
hsa02010	ABC transporters	2/294	42/6327	0.587879	0.998333	ENSG00000107331/ENSG00000154265	2
hsa03420	Nucleotide excision repair	2/294	42/6327	0.587879	0.998333	ENSG00000111358/ENSG00000179262	2
hsa04962	Vasopressin-regulated water reabsorption	2/294	42/6327	0.587879	0.998333	ENSG00000157613/ENSG00000182158	2
hsa04260	Cardiac muscle contraction	3/294	65/6327	0.587917	0.998333	ENSG00000167460/ENSG00000075461/ENSG00000137731	3
hsa05223	Non-small cell lung cancer	3/294	65/6327	0.587917	0.998333	ENSG00000099860/ENSG00000077092/ENSG00000130222	3
hsa00100	Steroid biosynthesis	1/294	19/6327	0.595609	0.998333	ENSG00000052802	1
hsa04934	Cushing's syndrome	6/294	134/6327	0.596511	0.998333	ENSG00000174804/ENSG00000157613/ENSG00000168036/ENSG00000182158/ENSG00000150995/ENSG00000138795	6
hsa04917	Prolactin signaling pathway	3/294	66/6327	0.598385	0.998333	ENSG00000118971/ENSG00000135346/ENSG00000141655	3
hsa05142	Chagas disease (American trypanosomiasis)	4/294	89/6327	0.599158	0.998333	ENSG00000119699/ENSG00000169429/ENSG00000168811/ENSG00000106366	4
hsa05165	Human papillomavirus infection	13/294	292/6327	0.605573	0.998333	ENSG00000174804/ENSG00000157613/ENSG00000118971/ENSG00000196782/ENSG00000112640/ENSG00000168036/ENSG00000182158/ENSG00000164362/ENSG00000106003/ENSG00000204642/ENSG00000164171/ENSG00000135679/ENSG00000164683	13
hsa04380	Osteoclast differentiation	5/294	113/6327	0.609164	0.998333	ENSG00000164761/ENSG00000033327/ENSG00000006062/ENSG00000141655/ENSG00000171223	5
hsa00670	One carbon pool by folate	1/294	20/6327	0.614457	0.998333	ENSG00000178700	1
hsa04950	Maturity onset diabetes of the young	1/294	20/6327	0.614457	0.998333	ENSG00000185002	1
hsa05310	Asthma	1/294	20/6327	0.614457	0.998333	ENSG00000186652	1
hsa04915	Estrogen signaling pathway	5/294	115/6327	0.624804	0.998333	ENSG00000157613/ENSG00000182158/ENSG00000150995/ENSG00000108244/ENSG00000128422	5
hsa04923	Regulation of lipolysis in adipocyte	2/294	45/6327	0.625764	0.998333	ENSG00000135346/ENSG00000043591	2
hsa05214	Glioma	3/294	69/6327	0.628735	0.998333	ENSG00000099860/ENSG00000135679/ENSG00000130222	3
hsa00592	alpha-Linolenic acid metabolism	1/294	21/6327	0.632429	0.998333	ENSG00000243708	1
hsa00900	Terpenoid backbone biosynthesis	1/294	21/6327	0.632429	0.998333	ENSG00000167508	1
hsa04659	Th17 cell differentiation	4/294	93/6327	0.634045	0.998333	ENSG00000069667/ENSG00000172458/ENSG00000100644/ENSG00000077238	4
hsa00520	Amino sugar and nucleotide sugar metabolism	2/294	46/6327	0.637779	0.998333	ENSG00000113552/ENSG00000156510	2
hsa04728	Dopaminergic synapse	5/294	117/6327	0.640065	0.998333	ENSG00000144285/ENSG00000157613/ENSG00000112640/ENSG00000182158/ENSG00000150995	5
hsa04330	Notch signaling pathway	2/294	47/6327	0.649491	0.998333	ENSG00000196782/ENSG00000106003	2
hsa04520	Adherens junction	3/294	72/6327	0.657473	0.998333	ENSG00000095637/ENSG00000168036/ENSG00000138795	3
hsa04727	GABAergic synapse	3/294	72/6327	0.657473	0.998333	ENSG00000010379/ENSG00000188338/ENSG00000128683	3
hsa04015	Rap1 signaling pathway	8/294	189/6327	0.658525	0.998333	ENSG00000049130/ENSG00000168036/ENSG00000099942/ENSG00000125968/ENSG00000005844/ENSG00000169860/ENSG00000138685/ENSG00000171517	8
hsa04725	Cholinergic synapse	4/294	96/6327	0.658895	0.998333	ENSG00000133019/ENSG00000157613/ENSG00000182158/ENSG00000150995	4
hsa04142	Lysosome	5/294	120/6327	0.662228	0.998333	ENSG00000113273/ENSG00000177628/ENSG00000107331/ENSG00000103066/ENSG00000127415	5
hsa05166	HTLV-I infection	10/294	236/6327	0.665027	0.998333	ENSG00000174804/ENSG00000118971/ENSG00000168036/ENSG00000164362/ENSG00000162772/ENSG00000005844/ENSG00000204642/ENSG00000006062/ENSG00000119699/ENSG00000120738	10
hsa00515	Mannose type O-glycan biosyntheis	1/294	23/6327	0.665907	0.998333	ENSG00000112309	1
hsa00510	N-Glycan biosynthesis	2/294	49/6327	0.672011	0.998333	ENSG00000089597/ENSG00000071073	2
hsa05212	Pancreatic cancer	3/294	74/6327	0.675727	0.998333	ENSG00000099860/ENSG00000119699/ENSG00000130222	3
hsa04933	AGE-RAGE signaling pathway in diabetic complications	4/294	99/6327	0.682588	0.998333	ENSG00000119699/ENSG00000120738/ENSG00000169429/ENSG00000106366	4
hsa04512	ECM-receptor interaction	3/294	75/6327	0.684582	0.998333	ENSG00000072571/ENSG00000164171/ENSG00000203618	3
hsa00240	Pyrimidine metabolism	4/294	100/6327	0.690225	0.998333	ENSG00000135318/ENSG00000179958/ENSG00000171302/ENSG00000113356	4
hsa00591	Linoleic acid metabolism	1/294	25/6327	0.696345	0.998333	ENSG00000243708	1
hsa05332	Graft-versus-host disease	1/294	25/6327	0.696345	0.998333	ENSG00000204642	1
hsa04724	Glutamatergic synapse	4/294	102/6327	0.705109	0.998333	ENSG00000150995/ENSG00000243708/ENSG00000188338/ENSG00000079215	4
hsa04371	Apelin signaling pathway	5/294	127/6327	0.710426	0.998333	ENSG00000150995/ENSG00000143199/ENSG00000213999/ENSG00000120738/ENSG00000106366	5
hsa04670	Leukocyte transendothelial migration	4/294	103/6327	0.712355	0.998333	ENSG00000165376/ENSG00000168036/ENSG00000005844/ENSG00000159261	4
hsa00030	Pentose phosphate pathway	1/294	27/6327	0.724018	0.998333	ENSG00000109107	1
hsa00512	Mucin type O-glycan biosynthesis	1/294	27/6327	0.724018	0.998333	ENSG00000144278	1
hsa04658	Th1 and Th2 cell differentiation	3/294	81/6327	0.733941	0.998333	ENSG00000196782/ENSG00000077238/ENSG00000168811	3
hsa04910	Insulin signaling pathway	5/294	131/6327	0.735717	0.998333	ENSG00000095637/ENSG00000099875/ENSG00000044446/ENSG00000099942/ENSG00000156510	5
hsa01523	Antifolate resistance	1/294	28/6327	0.736897	0.998333	ENSG00000178700	1
hsa04713	Circadian entrainment	3/294	82/6327	0.741548	0.998333	ENSG00000150995/ENSG00000143199/ENSG00000164116	3
hsa04622	RIG-I-like receptor signaling pathway	2/294	56/6327	0.741708	0.998333	ENSG00000169429/ENSG00000168811	2
hsa00760	Nicotinate and nicotinamide metabolism	1/294	29/6327	0.749177	0.998333	ENSG00000135318	1
hsa04392	Hippo signaling pathway - multiple species	1/294	29/6327	0.749177	0.998333	ENSG00000196159	1
hsa04919	Thyroid hormone signaling pathway	4/294	110/6327	0.759449	0.998333	ENSG00000168036/ENSG00000100644/ENSG00000137731/ENSG00000135679	4
hsa00052	Galactose metabolism	1/294	30/6327	0.760886	0.998333	ENSG00000156510	1
hsa05143	African trypanosomiasis	1/294	30/6327	0.760886	0.998333	ENSG00000168811	1
hsa04141	Protein processing in endoplasmic reticulum	6/294	160/6327	0.76128	0.998333	ENSG00000012174/ENSG00000089597/ENSG00000071537/ENSG00000179262/ENSG00000086619/ENSG00000178607	6
hsa04620	Toll-like receptor signaling pathway	3/294	85/6327	0.763338	0.998333	ENSG00000170458/ENSG00000169429/ENSG00000168811	3
hsa05031	Amphetamine addiction	2/294	59/6327	0.767489	0.998333	ENSG00000157613/ENSG00000182158	2
hsa00500	Starch and sucrose metabolism	1/294	31/6327	0.77205	0.998333	ENSG00000156510	1
hsa03020	RNA polymerase	1/294	31/6327	0.77205	0.998333	ENSG00000113356	1
hsa05016	Huntington's disease	7/294	187/6327	0.773913	0.998333	ENSG00000115423/ENSG00000157613/ENSG00000182158/ENSG00000150995/ENSG00000187775/ENSG00000198959/ENSG00000141384	7
hsa04742	Taste transduction	2/294	60/6327	0.775573	0.998333	ENSG00000133019/ENSG00000169860	2
hsa04071	Sphingolipid signaling pathway	4/294	113/6327	0.777724	0.998333	ENSG00000116329/ENSG00000172296/ENSG00000033327/ENSG00000112640	4
hsa04270	Vascular smooth muscle contraction	4/294	113/6327	0.777724	0.998333	ENSG00000150995/ENSG00000243708/ENSG00000164116/ENSG00000120937	4
hsa04960	Aldosterone-regulated sodium reabsorption	1/294	32/6327	0.782694	0.998333	ENSG00000137731	1
hsa04920	Adipocytokine signaling pathway	2/294	62/6327	0.791009	0.998333	ENSG00000116678/ENSG00000068366	2
hsa05167	Kaposi's sarcoma-associated herpesvirus infection	6/294	166/6327	0.791275	0.998333	ENSG00000168036/ENSG00000150995/ENSG00000204642/ENSG00000100644/ENSG00000138685/ENSG00000169429	6
hsa04932	Non-alcoholic fatty liver disease (NAFLD)	5/294	141/6327	0.791824	0.998333	ENSG00000116678/ENSG00000178607/ENSG00000009950/ENSG00000245848/ENSG00000169429	5
hsa05203	Viral carcinogenesis	7/294	191/6327	0.792244	0.998333	ENSG00000157613/ENSG00000118971/ENSG00000182158/ENSG00000111358/ENSG00000082512/ENSG00000204642/ENSG00000135679	7
hsa04152	AMPK signaling pathway	4/294	116/6327	0.794888	0.998333	ENSG00000157613/ENSG00000116678/ENSG00000112640/ENSG00000182158	4
hsa04810	Regulation of actin cytoskeleton	7/294	192/6327	0.796648	0.998333	ENSG00000133019/ENSG00000099942/ENSG00000005844/ENSG00000164171/ENSG00000165410/ENSG00000138685/ENSG00000170458	7
hsa04130	SNARE interactions in vesicular transport	1/294	34/6327	0.80252	0.998333	ENSG00000124333	1
hsa04971	Gastric acid secretion	2/294	64/6327	0.805503	0.998333	ENSG00000133019/ENSG00000150995	2
hsa05131	Shigellosis	2/294	64/6327	0.805503	0.998333	ENSG00000099942/ENSG00000169429	2
hsa04664	Fc epsilon RI signaling pathway	2/294	65/6327	0.81241	0.998333	ENSG00000033327/ENSG00000243708	2
hsa04726	Serotonergic synapse	3/294	93/6327	0.814225	0.998333	ENSG00000129167/ENSG00000150995/ENSG00000243708	3
hsa05120	Epithelial cell signaling in Helicobacter pylori infection	2/294	67/6327	0.825573	0.998333	ENSG00000006062/ENSG00000169429	2
hsa05152	Tuberculosis	5/294	150/6327	0.833993	0.998333	ENSG00000173846/ENSG00000119699/ENSG00000172216/ENSG00000170458/ENSG00000168811	5
hsa04140	Autophagy - animal	4/294	124/6327	0.835494	0.998333	ENSG00000150995/ENSG00000178607/ENSG00000100644/ENSG00000168209	4
hsa04672	Intestinal immune network for IgA production	1/294	38/6327	0.836925	0.998333	ENSG00000006062	1
hsa04650	Natural killer cell mediated cytotoxicity	3/294	98/6327	0.841094	0.998333	ENSG00000087266/ENSG00000005844/ENSG00000204642	3
hsa04961	Endocrine and other factor-regulated calcium reabsorption	1/294	40/6327	0.851817	0.998333	ENSG00000137731	1
hsa05150	Staphylococcus aureus infection	1/294	40/6327	0.851817	0.998333	ENSG00000005844	1
hsa04530	Tight junction	5/294	155/6327	0.854254	0.998333	ENSG00000165376/ENSG00000166128/ENSG00000095203/ENSG00000109063/ENSG00000159261	5
hsa04930	Type II diabetes mellitus	1/294	41/6327	0.858746	0.998333	ENSG00000156510	1
hsa05100	Bacterial invasion of epithelial cells	2/294	73/6327	0.860226	0.998333	ENSG00000168036/ENSG00000099942	2
hsa04145	Phagosome	4/294	131/6327	0.865321	0.998333	ENSG00000258947/ENSG00000204642/ENSG00000164171/ENSG00000170458	4
hsa05161	Hepatitis B	4/294	131/6327	0.865321	0.998333	ENSG00000157613/ENSG00000182158/ENSG00000119699/ENSG00000169429	4
hsa04020	Calcium signaling pathway	5/294	158/6327	0.865397	0.998333	ENSG00000133019/ENSG00000044446/ENSG00000150995/ENSG00000043591/ENSG00000157087	5
hsa04120	Ubiquitin mediated proteolysis	4/294	134/6327	0.876619	0.998333	ENSG00000187566/ENSG00000072422/ENSG00000151876/ENSG00000135679	4
hsa04931	Insulin resistance	3/294	106/6327	0.877113	0.998333	ENSG00000157613/ENSG00000182158/ENSG00000009950	3
hsa00970	Aminoacyl-tRNA biosynthesis	1/294	44/6327	0.877656	0.998333	ENSG00000162396	1
hsa05132	Salmonella infection	2/294	77/6327	0.879711	0.998333	ENSG00000170458/ENSG00000169429	2
hsa05168	Herpes simplex infection	5/294	163/6327	0.882379	0.998333	ENSG00000082512/ENSG00000204642/ENSG00000141384/ENSG00000187325/ENSG00000168811	5
hsa05169	Epstein-Barr virus infection	6/294	191/6327	0.886085	0.998333	ENSG00000113356/ENSG00000005844/ENSG00000082512/ENSG00000204642/ENSG00000006062/ENSG00000135679	6
hsa04114	Oocyte meiosis	3/294	111/6327	0.895777	0.998333	ENSG00000112640/ENSG00000150995/ENSG00000113742	3
hsa04921	Oxytocin signaling pathway	4/294	140/6327	0.896782	0.998333	ENSG00000075461/ENSG00000150995/ENSG00000243708/ENSG00000164116	4
hsa04623	Cytosolic DNA-sensing pathway	1/294	48/6327	0.899002	0.998333	ENSG00000113356	1
hsa04150	mTOR signaling pathway	4/294	141/6327	0.899846	0.998333	ENSG00000174804/ENSG00000103257/ENSG00000134324/ENSG00000168209	4
hsa04012	ErbB signaling pathway	2/294	82/6327	0.900545	0.998333	ENSG00000109321/ENSG00000099942	2
hsa04211	Longevity regulating pathway - mammal	2/294	83/6327	0.904287	0.998333	ENSG00000157613/ENSG00000182158	2
hsa05160	Hepatitis C	3/294	115/6327	0.908836	0.998333	ENSG00000165376/ENSG00000169429/ENSG00000159261	3
hsa05164	Influenza A	4/294	145/6327	0.911319	0.998333	ENSG00000184012/ENSG00000010438/ENSG00000169429/ENSG00000168811	4
hsa04750	Inflammatory mediator regulation of TRP channels	2/294	87/6327	0.917981	0.998333	ENSG00000150995/ENSG00000243708	2
hsa03460	Fanconi anemia pathway	1/294	54/6327	0.924264	0.998333	ENSG00000181625	1
hsa04914	Progesterone-mediated oocyte maturation	2/294	90/6327	0.927023	0.998333	ENSG00000147082/ENSG00000113742	2
hsa04370	VEGF signaling pathway	1/294	58/6327	0.937498	0.998333	ENSG00000243708	1
hsa04612	Antigen processing and presentation	1/294	58/6327	0.937498	0.998333	ENSG00000204642	1
hsa04070	Phosphatidylinositol signaling system	2/294	97/6327	0.944603	0.998333	ENSG00000068383/ENSG00000150995	2
hsa04720	Long-term potentiation	1/294	61/6327	0.945887	0.998333	ENSG00000150995	1
hsa05012	Parkinson's disease	3/294	132/6327	0.949343	0.998333	ENSG00000145335/ENSG00000198840/ENSG00000184702	3
hsa04714	Thermogenesis	6/294	221/6327	0.949408	0.998333	ENSG00000157613/ENSG00000182158/ENSG00000198840/ENSG00000143199/ENSG00000068366/ENSG00000178449	6
hsa05145	Toxoplasmosis	2/294	100/6327	0.950835	0.998333	ENSG00000119699/ENSG00000168811	2
hsa04137	Mitophagy - animal	1/294	64/6327	0.953153	0.998333	ENSG00000100644	1
hsa04662	B cell receptor signaling pathway	1/294	67/6327	0.959446	0.998333	ENSG00000155629	1
hsa01524	Platinum drug resistance	1/294	69/6327	0.963167	0.998333	ENSG00000135679	1
hsa05162	Measles	2/294	108/6327	0.964355	0.998333	ENSG00000118971/ENSG00000168811	2
hsa04217	Necroptosis	3/294	143/6327	0.965852	0.998333	ENSG00000182890/ENSG00000243708/ENSG00000082512	3
hsa05322	Systemic lupus erythematosus	2/294	110/6327	0.967131	0.998333	ENSG00000039537/ENSG00000157131	2
hsa00562	Inositol phosphate metabolism	1/294	73/6327	0.969617	0.998333	ENSG00000068383	1
hsa04014	Ras signaling pathway	5/294	209/6327	0.969754	0.998333	ENSG00000049130/ENSG00000033327/ENSG00000167244/ENSG00000243708/ENSG00000138685	5
hsa04621	NOD-like receptor signaling pathway	3/294	148/6327	0.971548	0.998333	ENSG00000150995/ENSG00000082512/ENSG00000169429	3
hsa03008	Ribosome biogenesis in eukaryotes	1/294	75/6327	0.972407	0.998333	ENSG00000164967	1
hsa03018	RNA degradation	1/294	76/6327	0.973704	0.998333	ENSG00000110063	1
hsa01521	EGFR tyrosine kinase inhibitor resistance	1/294	77/6327	0.974941	0.998333	ENSG00000138685	1
hsa04926	Relaxin signaling pathway	2/294	117/6327	0.975304	0.998333	ENSG00000157613/ENSG00000182158	2
hsa04062	Chemokine signaling pathway	3/294	153/6327	0.976339	0.998333	ENSG00000099942/ENSG00000169429/ENSG00000160683	3
hsa04510	Focal adhesion	4/294	187/6327	0.977455	0.998333	ENSG00000118971/ENSG00000168036/ENSG00000099942/ENSG00000164171	4
hsa03015	mRNA surveillance pathway	1/294	83/6327	0.981234	0.998333	ENSG00000112640	1
hsa05010	Alzheimer's disease	3/294	160/6327	0.981777	0.998333	ENSG00000145335/ENSG00000150995/ENSG00000178607	3
hsa05418	Fluid shear stress and atherosclerosis	2/294	130/6327	0.985589	0.998333	ENSG00000181019/ENSG00000168036	2
hsa04144	Endocytosis	5/294	233/6327	0.986111	0.998333	ENSG00000156675/ENSG00000125637/ENSG00000204642/ENSG00000112305/ENSG00000135679	5
hsa04723	Retrograde endocannabinoid signaling	2/294	131/6327	0.986179	0.998333	ENSG00000150995/ENSG00000198840	2
hsa04660	T cell receptor signaling pathway	1/294	90/6327	0.986614	0.998333	ENSG00000006062	1
hsa01522	Endocrine resistance	1/294	91/6327	0.987245	0.998333	ENSG00000135679	1
hsa03013	RNA transport	2/294	159/6327	0.995795	0.998333	ENSG00000164967/ENSG00000175390	2
hsa04722	Neurotrophin signaling pathway	1/294	114/6327	0.995808	0.998333	ENSG00000099942	1
hsa05034	Alcoholism	2/294	162/6327	0.996306	0.998333	ENSG00000157613/ENSG00000182158	2
hsa00190	Oxidative phosphorylation	1/294	128/6327	0.997875	0.998333	ENSG00000198840	1
hsa03010	Ribosome	1/294	133/6327	0.998333	0.998333	ENSG00000163584	1
hsa03040	Spliceosome	1/294	133/6327	0.998333	0.998333	ENSG00000084463	1
