# Supplementary material for: USP11 promotes glycolysis by regulating HIF‐1α stability in hepatocellular carcinoma
Source: J Cell Mol Med. 2024 Jan 16;28(2):e18017. doi: 10.1111/jcmm.18017 (PMC10826445; doi:10.1111/jcmm.18017)
Supplement: Supplementary file 3 — Table S3 [file JCMM-28-e18017-s001.xlsx]

## Sheet: The Top 30 KEGG pathway
Table SIII. The Top 30 KEGG pathway
ID	Description	GeneRatio	BgRatio	pvalue	p.adjust	geneID	Count
hsa00053	Ascorbate and aldarate metabolism	7/294	24/6327	7.61e-05	0.0219946	ENSG00000213759/ENSG00000109181/ENSG00000196620/ENSG00000135220/ENSG00000241635/ENSG00000137124/ENSG00000143149	7
hsa00140	Steroid hormone biosynthesis	9/294	51/6327	0.000484749	0.0700462	ENSG00000213759/ENSG00000109181/ENSG00000109193/ENSG00000196620/ENSG00000187134/ENSG00000135220/ENSG00000241635/ENSG00000160870/ENSG00000086696	9
hsa05202	Transcriptional misregulation in cancers	18/294	170/6327	0.000854918	0.0823571	ENSG00000146674/ENSG00000109906/ENSG00000058091/ENSG00000118971/ENSG00000184012/ENSG00000144802/ENSG00000099860/ENSG00000115738/ENSG00000135679/ENSG00000172216/ENSG00000134323/ENSG00000245848/ENSG00000164120/ENSG00000170458/ENSG00000169429/ENSG00000130222/ENSG00000151702/ENSG00000124813	18
hsa04964	Proximal tubule bicarbonate reclamation	5/294	21/6327	0.00230356	0.12675	ENSG00000080493/ENSG00000066230/ENSG00000182890/ENSG00000188338/ENSG00000137731	5
hsa00561	Glycerolipid metabolism	8/294	52/6327	0.00249371	0.12675	ENSG00000162407/ENSG00000137124/ENSG00000141934/ENSG00000134324/ENSG00000138678/ENSG00000119927/ENSG00000101670/ENSG00000143149	8
hsa00040	Pentose and glucuronate interconversions	6/294	31/6327	0.00263148	0.12675	ENSG00000213759/ENSG00000109181/ENSG00000196620/ENSG00000135220/ENSG00000241635/ENSG00000165475	6
hsa00250	Alanine, aspartate and glutamate metabolism	6/294	33/6327	0.00366138	0.151163	ENSG00000182890/ENSG00000167701/ENSG00000128683/ENSG00000112294/ENSG00000021826/ENSG00000177181	6
hsa00830	Retinol metabolism	8/294	58/6327	0.0049927	0.166988	ENSG00000213759/ENSG00000109181/ENSG00000196620/ENSG00000135220/ENSG00000241635/ENSG00000172955/ENSG00000160870/ENSG00000198099	8
hsa04610	Complement and coagulation cascades	9/294	71/6327	0.00526442	0.166988	ENSG00000039537/ENSG00000157131/ENSG00000198734/ENSG00000171564/ENSG00000196352/ENSG00000080618/ENSG00000131187/ENSG00000106366/ENSG00000113889	9
hsa05204	Chemical carcinogenesis	9/294	72/6327	0.00577813	0.166988	ENSG00000213759/ENSG00000109181/ENSG00000196620/ENSG00000135220/ENSG00000241635/ENSG00000172955/ENSG00000160870/ENSG00000261052/ENSG00000198099	9
hsa00980	Metabolism of xenobiotics by cytochrome P450	8/294	63/6327	0.00825977	0.217007	ENSG00000213759/ENSG00000109181/ENSG00000196620/ENSG00000187134/ENSG00000135220/ENSG00000241635/ENSG00000172955/ENSG00000198099	8
hsa00010	Glycolysis / Gluconeogenesis	8/294	65/6327	0.00993912	0.220954	ENSG00000137124/ENSG00000172955/ENSG00000156510/ENSG00000131069/ENSG00000109107/ENSG00000134333/ENSG00000143149/ENSG00000198099	8
hsa04918	Thyroid hormone synthesis	8/294	65/6327	0.00993912	0.220954	ENSG00000157613/ENSG00000182158/ENSG00000163631/ENSG00000150995/ENSG00000135346/ENSG00000137731/ENSG00000164294/ENSG00000123561	8
hsa00071	Fatty acid degradation	6/294	42/6327	0.0122299	0.235145	ENSG00000113790/ENSG00000137124/ENSG00000172955/ENSG00000068366/ENSG00000143149/ENSG00000198099	6
hsa00220	Arginine biosynthesis	4/294	20/6327	0.0122651	0.235145	ENSG00000182890/ENSG00000167701/ENSG00000021826/ENSG00000118520	4
hsa05217	Basal cell carcinoma	7/294	55/6327	0.0130184	0.235145	ENSG00000174804/ENSG00000185920/ENSG00000168036/ENSG00000166813/ENSG00000099860/ENSG00000138795/ENSG00000130222	7
hsa00982	Drug metabolism - cytochrome P450	7/294	61/6327	0.0221265	0.34673	ENSG00000213759/ENSG00000109181/ENSG00000196620/ENSG00000135220/ENSG00000241635/ENSG00000172955/ENSG00000198099	7
hsa00330	Arginine and proline metabolism	6/294	48/6327	0.0227078	0.34673	ENSG00000137124/ENSG00000002549/ENSG00000059573/ENSG00000104879/ENSG00000143149/ENSG00000118520	6
hsa04640	Hematopoietic cell lineage	8/294	76/6327	0.0239894	0.34673	ENSG00000049130/ENSG00000196352/ENSG00000164171/ENSG00000077238/ENSG00000203618/ENSG00000095752/ENSG00000170458/ENSG00000119535	8
hsa04066	HIF-1 signaling pathway	9/294	91/6327	0.0247943	0.34673	ENSG00000099875/ENSG00000156510/ENSG00000129521/ENSG00000102265/ENSG00000091513/ENSG00000100644/ENSG00000152256/ENSG00000134333/ENSG00000106366	9
hsa04218	Cellular senescence	13/294	153/6327	0.0251949	0.34673	ENSG00000147082/ENSG00000146674/ENSG00000118971/ENSG00000113522/ENSG00000099860/ENSG00000150995/ENSG00000104320/ENSG00000204642/ENSG00000119699/ENSG00000135679/ENSG00000169429/ENSG00000130222/ENSG00000106366	13
hsa00650	Butanoate metabolism	4/294	25/6327	0.0267082	0.350848	ENSG00000113790/ENSG00000117305/ENSG00000128683/ENSG00000112294	4
hsa04976	Bile secretion	7/294	64/6327	0.0280268	0.352163	ENSG00000080493/ENSG00000137204/ENSG00000066230/ENSG00000012504/ENSG00000137731/ENSG00000111700/ENSG00000186198	7
hsa00860	Porphyrin and chlorophyll metabolism	5/294	38/6327	0.0298959	0.359996	ENSG00000213759/ENSG00000109181/ENSG00000196620/ENSG00000135220/ENSG00000241635	5
hsa04978	Mineral absorption	5/294	42/6327	0.043654	0.50464	ENSG00000147804/ENSG00000066230/ENSG00000174358/ENSG00000091513/ENSG00000137731	5
hsa00410	beta-Alanine metabolism	4/294	30/6327	0.0483369	0.537284	ENSG00000113790/ENSG00000137124/ENSG00000128683/ENSG00000143149	4
hsa00564	Glycerophospholipid metabolism	8/294	88/6327	0.050989	0.545771	ENSG00000102230/ENSG00000162407/ENSG00000141934/ENSG00000243708/ENSG00000103066/ENSG00000134324/ENSG00000138678/ENSG00000119927	8
hsa04970	Salivary secretion	7/294	74/6327	0.0550955	0.553606	ENSG00000133019/ENSG00000090382/ENSG00000150995/ENSG00000043591/ENSG00000137731/ENSG00000157087/ENSG00000164116	7
hsa00600	Sphingolipid metabolism	5/294	45/6327	0.0561019	0.553606	ENSG00000172296/ENSG00000162407/ENSG00000204099/ENSG00000141934/ENSG00000177628	5
hsa00640	Propanoate metabolism	4/294	32/6327	0.0590522	0.553606	ENSG00000113790/ENSG00000248098/ENSG00000131069/ENSG00000134333	4
